# Supplementary material for: Maternal diet alters human milk oligosaccharide composition with implications for the milk metagenome
Source: Sci Rep. 2020 Dec 16;10:22092. doi: 10.1038/s41598-020-79022-6 (PMC7745035; doi:10.1038/s41598-020-79022-6)
Supplement: Supplementary file 2 — Supplementary Table S2. [file 41598_2020_79022_MOESM2_ESM.xlsx]

## Sheet: Table_S2_HMOs
Subject	HMO concentration [nmol/mL]																			HMO-bound	HMO-bound	HMO [% Relative Abundance]
Name	2'FL	3FL	LNnT	3'SL	DFLac	6'SL	LNT	LNFP I	LNFP II	LNFP III	LSTb	LSTc	DFLNT	LNH	DSLNT	FLNH	DFLNH	FDSLNH	DSLNH	HMO-bound sialic acid	HMO-bound fucose	2'FL	3FL	LNnT	3'SL	DFLac	6'SL	LNT	LNFP I	LNFP II	LNFP III	LSTb	LSTc	DFLNT	LNH	DSLNT	FLNH	DFLNH	FDSLNH	DSLNH
Subject A - glucose	8316.6	800.597	319.773	559.474	504.378	426.476	1026.27	1309.03	994.041	135.037	34.5257	96.2535	1169.83	99.1141	98.9729	195.173	131.174	266.453	140.259	2128.1	15627.7	50.0294	4.81607	1.92363	3.36558	3.03414	2.56551	6.17363	7.87462	5.97976	0.812331	0.207693	0.579023	7.03724	0.596231	0.595382	1.17408	0.789094	1.60287	0.843741
Subject A - galactose	8212.26	934.489	312.05	805.171	594.122	396.223	1108.76	1177.18	1304.94	69.5505	54.2074	83.24	1551.71	80.5423	172.382	124.381	74.7694	289.515	125.612	2513.86	16553.5	47.0048	5.34877	1.7861	4.60859	3.4006	2.26788	6.34625	6.73785	7.46911	0.398089	0.310269	0.476444	8.88158	0.461003	0.986668	0.711926	0.427961	1.65711	0.718969
Subject B - glucose	2252.94	209.154	966.068	165.333	175.258	223.222	2672.96	999.168	1872.92	234.686	50.38	63.4692	1575.99	236.615	39.6281	357.035	113.091	393.224	70.9408	1509.99	10047.8	17.7788	1.65051	7.6236	1.3047	1.38303	1.76153	21.0933	7.8848	14.7799	1.85199	0.397567	0.500859	12.4367	1.86721	0.31272	2.8175	0.892445	3.10308	0.55982
Subject B - galactose	2931.18	495.368	696.163	511.227	340.618	155.304	1958.73	554.677	2244.54	134.865	85.9251	51.0567	1899.11	119.323	55.4197	101.726	12.9431	301.392	59.9703	1637.08	11269.1	23.0629	3.89761	5.47749	4.02239	2.68002	1.22195	15.4115	4.36426	17.6603	1.06113	0.676068	0.40172	14.9424	0.938845	0.436048	0.800391	0.101838	2.37138	0.471853
Subject C - galactose	3036.19	513.599	220.993	405.358	280.494	164.231	2019.76	1284.84	1863.87	221.293	163.264	108.157	2374.81	154.635	197.159	93.2674	30.9417	225.91	53.3981	1793.94	12611.5	22.6376	3.82935	1.6477	3.02232	2.09134	1.2245	15.0592	9.57966	13.8968	1.64994	1.21728	0.806406	17.7064	1.15295	1.47	0.695394	0.230699	1.68436	0.398132
Subject C - glucose	3413.67	298.089	619.245	249.926	206.353	128.423	2630.09	1293.33	1248.36	152.274	103.255	39.1322	1548.95	105.012	190.502	110.858	60.8064	190.832	58.2764	1399.96	10339.6	26.9911	2.35692	4.89623	1.97611	1.63159	1.01542	20.7955	10.226	9.8705	1.204	0.816411	0.309409	12.2472	0.830309	1.50626	0.876531	0.480783	1.50887	0.460778
Subject D - glucose	5519.49	576.996	720.816	688.57	585.493	150.531	1759.09	963.469	1898.49	135.162	63.3396	37.0286	1962.35	172.349	97.0445	266.525	48.553	468.808	26.6827	2124.54	15021.7	34.1959	3.57477	4.46581	4.26602	3.62741	0.932615	10.8984	5.96916	11.7621	0.837393	0.39242	0.22941	12.1577	1.06779	0.601237	1.65125	0.300809	2.90449	0.165312
Subject D - galactose	5212.54	436.049	824.853	528.004	548.496	190.825	1955.85	1285.85	1884.14	120.44	52.3681	34.1896	2221.63	134.331	79.8508	235.324	61.1629	455.059	39.9859	1955.18	15292	31.9769	2.67499	5.06015	3.2391	3.36481	1.17064	11.9984	7.88819	11.5584	0.73885	0.321258	0.20974	13.6288	0.824068	0.489854	1.44362	0.375211	2.79161	0.245298
Subject E - glucose	1.9611	344.72	284.421	218.508	12.983	247.103	1004.06	92.1902	2859.62	208.836	87.6651	21.0937	412.434	77.2482	123.993	99.1013	72.2141	1032.24	136.938	3160.72	5633.93	0.0267278	4.69817	3.87636	2.97804	0.176945	3.36775	13.6842	1.25645	38.9736	2.84621	1.19478	0.287485	5.62104	1.05281	1.68989	1.35065	0.984202	14.0684	1.86632
Subject E - galactose	38.9634	408.201	327.493	262.217	12.7259	184.66	1290.68	139.967	3387.66	224.284	180.378	29.5733	716.466	49.0903	149.315	87.5372	88.6452	732.541	103.983	2628.51	6654.83	0.463058	4.85123	3.89206	3.11629	0.151239	2.19458	15.339	1.66343	40.2604	2.66549	2.14369	0.351462	8.51478	0.58341	1.77452	1.04033	1.0535	8.70581	1.23578
Subject F - galactose	2.47974	236.454	478.216	275.743	24.0962	160.459	1429.62	86.7338	2535.87	200.082	130.372	22.7889	349.71	81.0596	166.837	180.229	93.9276	732.082	91.8323	2570.87	4909.4	0.0340689	3.24863	6.57017	3.78842	0.331056	2.20453	19.6414	1.19163	34.8402	2.7489	1.79117	0.313094	4.80463	1.11367	2.29216	2.47616	1.29046	10.058	1.26168
Subject F - glucose	0.268777	304.017	394.202	243.193	30.1622	231.833	1505.3	103.398	2364.66	154.166	112.045	44.34	366.563	50.0333	172.032	156.378	89.8633	729.522	102.582	2639.68	4785.59	0.00375673	4.24928	5.50981	3.39914	0.42158	3.24036	21.0397	1.44521	33.0511	2.1548	1.56607	0.619745	5.1235	0.699321	2.40451	2.18571	1.25603	10.1966	1.4338
Subject G - galactose	5147.7	480.663	449.938	443.167	593.836	186.926	1893.84	1536.55	1423.1	113.307	142.637	51.6274	2136.53	43.9775	560.99	138.552	55.9015	128.49	27.9995	2259.32	14540.9	33.092	3.08994	2.89243	2.8489	3.81747	1.20165	12.1746	9.87769	9.14839	0.728393	0.916943	0.331887	13.7347	0.282709	3.60633	0.890682	0.359363	0.825997	0.179995
Subject G - glucose	5188.48	421.287	464.441	408.539	427.196	329.586	2138.76	1676.33	1168.37	124.367	143.104	77.0449	1898.69	108.954	560.332	195.703	108.128	144.192	51.5367	2470.39	13786.7	33.185	2.69451	2.97051	2.61297	2.7323	2.10799	13.6793	10.7216	7.47275	0.79544	0.915276	0.492771	12.1438	0.696859	3.58382	1.25169	0.691576	0.922238	0.329624
Subject H - carbohydrate	4163.67	892.942	206.203	880.678	504.235	142.619	1135.36	561.11	1840.85	95.7645	60.7199	2.75023	2390.28	47.5624	298.128	43.7174	41.1749	407.628	33.3017	2564.88	13877.1	30.2841	6.49475	1.49981	6.40554	3.66751	1.03733	8.25793	4.08119	13.3893	0.696536	0.441641	0.0200036	17.3855	0.345942	2.16841	0.317975	0.299482	2.96485	0.242217
Subject H - high fat	5045.2	568.79	560.668	695.729	569.694	133.283	1278.42	778.131	1772.44	151.279	96.2271	4.01194	2311.79	47.7127	314.442	88.9036	44.7525	357.434	19.3971	2311.8	14614.6	34.0012	3.83326	3.77852	4.68874	3.83935	0.898236	8.61569	5.24407	11.945	1.01952	0.648505	0.0270377	15.5799	0.321551	2.11912	0.599149	0.301601	2.40886	0.130723
Subject I - carbohydrate	10024.3	806.031	454.293	109.007	185.095	413.918	889.843	2925.25	615.885	70.2423	40.2165	147.561	929.955	8.00713	48.2334	42.4893	504.692	162.076	147.527	1426.37	17885.7	54.1133	4.35114	2.45238	0.588444	0.999184	2.23443	4.80358	15.7912	3.32469	0.379184	0.217098	0.796567	5.02011	0.0432244	0.260375	0.229367	2.72445	0.874925	0.796385
Subject I - high fat	10671.5	579.986	334.317	110.952	177.828	245.83	620.178	2510.96	736.442	90.4408	29.3868	95.9394	725.106	12.4675	36.6488	22.3654	428.894	191.077	122.161	1181.88	17466.5	60.1467	3.2689	1.88427	0.625344	1.00227	1.38554	3.49543	14.1522	4.15072	0.50974	0.165629	0.540731	4.08682	0.0702689	0.206559	0.126055	2.41732	1.07694	0.68852
Subject J - carbohydrate	1.39539	346.624	659.481	182.483	18.7317	114.12	1257.63	60.1796	4176.66	111.69	146.058	8.06407	790.008	155.535	88.2022	19.8973	35.3354	1520.9	75.5888	3820.12	7925.5	0.0142844	3.54835	6.75104	1.86806	0.191755	1.16824	12.8742	0.616052	42.756	1.14336	1.49518	0.082551	8.08723	1.5922	0.902916	0.203687	0.361725	15.5693	0.773795
Subject J - high fat	1.35824	468.315	431.735	165.285	7.36038	165.6	1075.46	58.9562	4018.96	120.145	121.292	8.84937	871.298	114.791	78.2033	11.4004	18.0812	1387.61	104.386	3601.42	7860.23	0.014717	5.07434	4.67798	1.79092	0.079752	1.79433	11.6529	0.638809	43.5467	1.30181	1.31424	0.0958857	9.44078	1.24379	0.847356	0.123527	0.195916	15.0352	1.13106
Subject K - carbohydrate	11878.9	679.93	239.798	184.75	331.564	246.269	515.365	2980.01	462.755	55.5779	26.1332	28.2721	483.054	34.9354	43.9354	19.2449	358.042	104.483	39.1474	860.557	18526.2	63.4822	3.63363	1.28151	0.987328	1.77192	1.31609	2.75417	15.9255	2.47302	0.297015	0.139659	0.151089	2.5815	0.186699	0.234796	0.102847	1.91342	0.558371	0.209208
Subject K - high fat	10902.7	749.261	221.117	140.014	316.329	238.892	424.641	2693.85	586.006	71.4271	13.0624	47.1822	436.814	27.3341	78.2289	34.9901	299.654	89.4171	39.0269	852.497	17233.2	62.6233	4.30364	1.27006	0.80422	1.81695	1.37216	2.43908	15.4731	3.36593	0.410267	0.0750283	0.271008	2.509	0.157003	0.449336	0.200978	1.72117	0.513599	0.224165
Subject L - carbohydrate	6687.91	601.376	695.683	388.798	333.482	180.038	1842.35	2272.5	1563.59	147.873	63.18	41.0001	1796.07	143.62	155.588	129.01	170.358	380.063	69.9793	1884.28	16382.2	37.8651	3.40482	3.93876	2.20126	1.88808	1.01933	10.4308	12.8663	8.85263	0.837216	0.357708	0.232131	10.1689	0.813139	0.880898	0.730416	0.964518	2.15181	0.396203
Subject L - high fat	6783.32	560.716	678.062	376.367	306.769	151.301	1466.97	1655.19	1390.51	108.831	52.9381	25.2867	1576.8	123.644	68.8218	79.1408	120.806	330.185	56.7037	1517.31	14916.6	42.6292	3.52378	4.26123	2.36525	1.92787	0.950839	9.21905	10.4019	8.73856	0.683942	0.332685	0.158913	9.90929	0.777034	0.432506	0.497354	0.759198	2.07502	0.35635
Subject M - carbohydrate	2832.44	531.212	1064.66	459.098	342.528	215.626	2233.87	425.765	2672.5	278.835	106.07	36.7712	2092.72	395.247	229.096	240.363	13.0187	97.3279	8.10398	1486.62	11975	19.8416	3.72121	7.45809	3.21604	2.39945	1.51049	15.6485	2.98254	18.7212	1.95328	0.743034	0.257587	14.6598	2.76876	1.60485	1.68378	0.0911979	0.681795	0.0567695
Subject M - high fat	2474.41	500.085	1229.3	404.26	413.299	193.763	1958.71	432.555	2889.55	275.444	97.4781	41.3836	2250.27	314.362	144.552	154.493	46.2076	81.2434	12.7787	1214.03	12227.3	17.7834	3.59408	8.83492	2.90539	2.97035	1.39256	14.0771	3.10874	20.767	1.9796	0.700569	0.297421	16.1725	2.2593	1.03889	1.11033	0.332091	0.583891	0.0918393
Subject N - carbohydrate	9835.78	970.232	324.332	602.565	472.995	165.173	649.378	1113.4	1007.04	66.6396	15.7608	44.6733	1179.82	124.957	28.9664	87.2021	170.021	529.851	106.009	2157.82	17255.8	56.2212	5.54583	1.85388	3.44425	2.70363	0.944128	3.71183	6.36419	5.75623	0.380911	0.0900884	0.255352	6.74383	0.714251	0.165571	0.498446	0.971836	3.02862	0.605944
See Figure 2 legend for explanation of abbrevations
