# Supplementary material for: Maternal diet alters human milk oligosaccharide composition with implications for the milk metagenome
Source: Sci Rep. 2020 Dec 16;10:22092. doi: 10.1038/s41598-020-79022-6 (PMC7745035; doi:10.1038/s41598-020-79022-6)
Supplement: Supplementary file 3 — Supplementary Table S3a. [file 41598_2020_79022_MOESM3_ESM.xlsx]

## Sheet: Table_S3a_predecontam
TaxID	Subject A - Glucose Diet	Subject A - Galactose Diet	Subject B - Glucose Diet	Subject B - Galactose Diet	Subject C - Galactose Diet	Subject C - Glucose Diet	Subject D - Glucose Diet	Subject D - Galactose Diet	Subject E - Glucose Diet	Subject E - Galactose Diet	Subject F - Galactose Diet	Subject F - Glucose Diet	Subject G - Galactose Diet	Subject G - Glucose Diet	Subject H - Carbohydrate Diet	Subject H - Fat Diet	Subject I - Carbohydrate Diet	Subject I - Fat Diet	Subject J - Carbohydrate Diet	Subject J - Fat Diet	Subject K - Carbohydrate Diet	Subject K - Fat Diet	Subject L - Carbohydrate Diet	Subject L - Fat Diet	Subject M - Carbohydrate Diet	Subject M - Fat Diet	Subject N - Carbohydrate Diet	Subject N - Fat Diet	KitNeg1	KitNeg2	Kingdom	Phylum	Class	Order	Family	Genus	Species
1747	9.36679	14.7321	0.895136	10.3846	25.5432	7.75971	18.6624	10.1979	10.8038	6.77792	8.97716	15.7323	20.0646	13.1759	19.9173	8.55155	2.20189	3.19876	0.0982829	0.000259798	7.8554	0.435169	3.48569	6.04006	5.15956	1.91343	7.27422	1.34771	14.6823	75.5208	k__Bacteria	p__Actinobacteria	c__Actinobacteria	o__Propionibacteriales	f__Propionibacteriaceae	g__Cutibacterium	s__acnes
33011	0.0336935	0	0.00432813	0	0.509978	0.0966549	0.311559	0.140814	0	0	0.0717025	0	1.47202	0.168652	0.327916	0	0.113565	0.13023	0	0	0	0	0.0418283	0.0959723	0	0.0574988	0	0	0.23856	0	k__Bacteria	p__Actinobacteria	c__Actinobacteria	o__Propionibacteriales	f__Propionibacteriaceae	g__Cutibacterium	s__granulosum
1925548	0	0	0	0	0	0	0	0	0	0	0	0	0.129884	0.537578	0	0	0	0.0325574	0	0	0	0	0.0253504	0	0	0	0	0	0	0	k__Bacteria	p__Proteobacteria	c__Alphaproteobacteria	o__Pelagibacterales	f__Pelagibacterales?	g__Candidatus_Fonsibacter	s__
1528099	0	0	0.00741964	0	0	0	0	0	0	0	0	0	0.151899	0.115948	0	0	0	0	0	0	0	0	0	0	0	0	0	0	0	0	k__Bacteria	p__Actinobacteria	c__Actinobacteria	o__Corynebacteriales	f__unclassifedCorynebacteriales	g__Lawsonella	s__clevelandensis
83655	0	0	0	0	0	0	0	0	0	0	0	0	0	0	0	0	0	0.0786803	0.00322113	0	0	0.238641	0	0.0773969	0	0	0	0	0.303622	0	k__Bacteria	p__Proteobacteria	c__Gammaproteobacteria	o__Enterobacterales	f__Enterobacteriaceae	g__Leclercia	s__adecarboxylata
2003315	0	0	0.0330959	1.80473	0	0	0	0	0	0	0	0	0	0	0	0	0	0	0	0	0	0	0	0	0	0	0	0	0	0	k__Bacteria	p__Proteobacteria	c__Alphaproteobacteria	o__Sphingomonadales	f__Erythrobacteraceae	g__Porphyrobacter	s__spCACIAM_03H1
1704499	0	0	0.282707	0	0	0	0	0	0	0	0	0	0	0	0	0	0	0	0	0.000715475	0	0	0	0	0	0	0	0	0	0	k__Bacteria	p__Proteobacteria	c__Gammaproteobacteria	o__Methylococcales	f__Methylococcaceae	g__Methylovulum	s__psychrotolerans
33010	0	0	0	0	0	0.0420239	0	0	0	0	0	0	0.185654	0	0	0	0	0	0	0	0	0	0	0.0743011	0	0	0	0	0	0	k__Bacteria	p__Actinobacteria	c__Actinobacteria	o__Propionibacteriales	f__Propionibacteriaceae	g__Cutibacterium	s__avidum
1076	0	0	0	0	0	0	0	0.148225	0	0	0	0	0	0	0	0	0	0	0	0	0	0	0	0	0	0	0	0	0	0	k__Bacteria	p__Proteobacteria	c__Alphaproteobacteria	o__Rhizobiales	f__Bradyrhizobiaceae	g__Rhodopseudomonas	s__palustris
927083	0	0	0	0	0	0	0	0.214926	0	0	0	0	0	0	0	0	0	0	0	0	0	0	0	0	0	0	0	0	0	0	k__Bacteria	p__Proteobacteria	c__Deltaproteobacteria	o__Myxococcales	f__Sandaracinaceae	g__Sandaracinus	s__amylolyticus
1736	0	0	0	0	0	0	0	0	0	0	0	0	0	0	0	0	0	0	0	0	0	0	0	0.102164	0	0	0	0	0	0	k__Bacteria	p__Firmicutes	c__Clostridia	o__Clostridiales	f__Eubacteriaceae	g__Eubacterium	s__limosum
178339	0.0247085	0.143428	0	0	0	0	0	0.17787	0	0	0.0358513	0	0.137956	0	0	0	0	0	0	0	0	0	0	0	0	0	0	0	0	0	k__Bacteria	p__Actinobacteria	c__Actinobacteria	o__Actinomycetales	f__Actinomycetaceae	g__Actinomyces	s__hongkongensis
52773	0	0.430284	0.00680134	0	0	0	0	0.192693	0	0	0.0645323	0	0.155568	0	0.441973	0	0	0	0	0	0	0	0	0	0	0	0	0	0	0	k__Bacteria	p__Actinobacteria	c__Actinobacteria	o__Actinomycetales	f__Actinomycetaceae	g__Actinomyces	s__meyeri
544580	0.217884	0	0.00587895	0	0	0	0	0	0	0	0	0	0.559897	0	0	0	0.0788643	0.105811	0	0	0	0	0.0481659	0.049534	0	0.150136	0	0	0.216873	0	k__Bacteria	p__Actinobacteria	c__Actinobacteria	o__Actinomycetales	f__Actinomycetaceae	g__Actinomyces	s__oris
1487956	0	0	0	0	0	0.0672382	0	0	0	0	0	0	3.85984	0	0	0	0	0	0	0	0	0	0	0	0	0	0	0	0	0	k__Bacteria	p__Actinobacteria	c__Actinobacteria	o__Actinomycetales	f__Corynebacteriaceae	g__Corynebacterium	s__ATCC
169292	0	0	0	0	0.509978	0.163893	0	0	0	0	0	0	0.304531	0	0	0	0.0378549	0	0	0	0	0	0	0	0	0	0	0	0	0	k__Bacteria	p__Actinobacteria	c__Actinobacteria	o__Actinomycetales	f__Corynebacteriaceae	g__Corynebacterium	s__aurimucosum
38289	0.0965879	0	0	0	1.70732	0.506388	0	0	0	0	0	0	0.295726	0	0	0	0	0	0	0	0	0	0.0633762	0.0835888	0	0	0	0	0	0	k__Bacteria	p__Actinobacteria	c__Actinobacteria	o__Actinomycetales	f__Corynebacteriaceae	g__Corynebacterium	s__jeikeium
161879	0	0	0	0	9.55654	1.39729	0	0	0	0	0	0	0.0821868	0	0	0	0	0	0	0	0	0	0	0	0	0	0	0	0	0	k__Bacteria	p__Actinobacteria	c__Actinobacteria	o__Actinomycetales	f__Corynebacteriaceae	g__Corynebacterium	s__kroppenstedtii
146827	0	0	0	0	0.37694	2.15162	0	0	0	0	0.301151	0.949161	0.0983306	0	0	0	3.32177	0.45309	0	0	0	0	0	0	0	0.252356	0	0	0	0	k__Bacteria	p__Actinobacteria	c__Actinobacteria	o__Actinomycetales	f__Corynebacteriaceae	g__Corynebacterium	s__simulans
161899	0	0	0	0	0	0.117667	0	0	0	0	0	0	0.0660429	0	0	0	0.0315457	0	0	0	0	0	0	0	0	0	0	0	0	0	k__Bacteria	p__Actinobacteria	c__Actinobacteria	o__Actinomycetales	f__Corynebacteriaceae	g__Corynebacterium	s__singulare
43770	0	0	0	0	0	0.224828	0	0	0	0	0	0	0.0946615	0	0	0	0.179811	0	0	0	0	0	0	0	0	0	0	0	0	0	k__Bacteria	p__Actinobacteria	c__Actinobacteria	o__Actinomycetales	f__Corynebacteriaceae	g__Corynebacterium	s__striatum
1727	0	0	0	0	0	0	0	0	0	0	0	0	0	0	0	0	0	0	0	0	0	0.113861	0	0	0	0	0	0	0	0	k__Bacteria	p__Actinobacteria	c__Actinobacteria	o__Actinomycetales	f__Corynebacteriaceae	g__Corynebacterium	s__variabile
43669	0	0	0	0	0	0	0	0	0	0	0	0	0	0	0	0	0	0	0	0	0	0	0	0	0	0	0	0.258311	0	0	k__Bacteria	p__Actinobacteria	c__Actinobacteria	o__Actinomycetales	f__Dermabacteraceae	g__Brachybacterium	s__faecium
1331682	0	0	0	0	0	0	0	0	0	0	0	0	0	0	0	0	0	0	0	0	0	0	0	0	0	0	0	0.348158	0	0	k__Bacteria	p__Actinobacteria	c__Actinobacteria	o__Actinomycetales	f__Dermabacteraceae	g__Brachybacterium	s__ginsengisoli
138336	0	0	0	0	0	0	0	0.214926	0	0	0	0	0	0	0	0	0	0	0	0	0	0	0	0	0	0	0	0	0	0	k__Bacteria	p__Actinobacteria	c__Actinobacteria	o__Actinomycetales	f__Geodermatophilaceae	g__Blastococcus	s__saxobsidens
1861	0	0	0	0	0	0	0	0.148225	0	0	0	0	0	0	0	0	0	0	0	0	0	0	0	0	0	0	0	0	0	0	k__Bacteria	p__Actinobacteria	c__Actinobacteria	o__Actinomycetales	f__Geodermatophilaceae	g__Geodermatophilus	s__obscurus
477641	0	0	0	0	0	0	0	0.111169	0	0	0	0	0	0	0	0	0	0	0	0	0	0	0	0	0	0	0	0	0	0	k__Bacteria	p__Actinobacteria	c__Actinobacteria	o__Actinomycetales	f__Geodermatophilaceae	g__Modestobacter	s__marinus
857417	0.105573	0	0	0	0	0	0	0	0	0	0	0	0	0	0	0	0	0	0	0	0	0	0	0	0	0	0	0	0	0	k__Bacteria	p__Actinobacteria	c__Actinobacteria	o__Actinomycetales	f__Intrasporangiaceae	g__Janibacter	s__indicus
1276	0	0	0	0	0	0	0	0	0	0	0	0	0.00880747	0	0.156829	0	0	0	0	0	0	0	0	0	0	0	0	0	0	0	k__Bacteria	p__Actinobacteria	c__Actinobacteria	o__Actinomycetales	f__Intrasporangiaceae	g__Kytococcus	s__sedentarius
446860	0	0	0	0	0	0	0	0	0	0	0	0	0	0	0	0	0	0	0	0	0	0	0	0	0	0	0	0.269542	0	0	k__Bacteria	p__Actinobacteria	c__Actinobacteria	o__Actinomycetales	f__Micrococcaceae	g__Kocuria	s__flava
71999	0	0	0	0	0	0.0294167	0	0	0	0	0	0.0830516	0.00806924	0	0	0	0	0	0	0	0	0	0	0	0	0	0	1.11186	0.455433	0	k__Bacteria	p__Actinobacteria	c__Actinobacteria	o__Actinomycetales	f__Micrococcaceae	g__Kocuria	s__palustris
72000	0	0	0	0	0	0	0	0	0	0	0	0	0	0	0	0	0	0	0	0	0	0	0	0	0	0	0	3.20081	0	0	k__Bacteria	p__Actinobacteria	c__Actinobacteria	o__Actinomycetales	f__Micrococcaceae	g__Kocuria	s__rhizophila
1270	0.0224623	0	0	0	0	0.0336191	0.218091	0	0	0	0.0788728	0.355935	0.0638415	0	0.285144	0.822264	0.15142	0.108525	0	0	0	0.0967043	0.0849241	0.225999	0	0.0894425	0	0	0.802429	0	k__Bacteria	p__Actinobacteria	c__Actinobacteria	o__Actinomycetales	f__Micrococcaceae	g__Micrococcus	s__luteus
2047	0.0381859	0	0	0	0	0.0861489	0	0	0	0	0	0	0.0997982	0	0.142572	0.139152	0	0	0	0	0	0	0.0139428	0	0	0.0319438	0	0	0	0	k__Bacteria	p__Actinobacteria	c__Actinobacteria	o__Actinomycetales	f__Micrococcaceae	g__Rothia	s__dentocariosa
43675	1.92727	27.9582	0.0451589	0	11.1752	1.66835	5.69114	1.87505	1.14823	0	3.26605	1.95171	1.16089	1.39138	7.71315	2.7704	0	0.0569754	0.149611	0.000155672	0.556135	0.0889055	0	0.0681094	0.191095	0.0319438	0.329399	0	0	5.03472	k__Bacteria	p__Actinobacteria	c__Actinobacteria	o__Actinomycetales	f__Micrococcaceae	g__Rothia	s__mucilaginosa
445576	0	0	0.22332	4.73373	0	0	0	0	0	0	0	0	0	0	0	0	0	0	0	0	0	0	0	0	0	0	0	0	0	0	k__Bacteria	p__Actinobacteria	c__Actinobacteria	o__Actinomycetales	f__Pseudonocardiaceae	g__Pseudonocardia	s__AL041005-10
240495	0	0	0.0266004	0.56213	0	0	0	0	0	0	0	0	0	0	0	0	0	0	0	0	0	0	0	0	0	0	0	0	0	0	k__Bacteria	p__Actinobacteria	c__Actinobacteria	o__Actinomycetales	f__Pseudonocardiaceae	g__Pseudonocardia	s__dioxanivorans
1641402	0	0	0.0371169	0.650888	0	0	0	0	0	0	0	0	0	0	0	0	0	0	0	0	0	0	0	0	0	0	0	0	0	0	k__Bacteria	p__Actinobacteria	c__Actinobacteria	o__Actinomycetales	f__Pseudonocardiaceae	g__Pseudonocardia	s__HH130629-09
1680	1.00182	0	0	0	0	0	0	0	0	0	0	0	0	0	0	0	0	0	0	0	0	0	0	0	0	0	0	0.37062	0	0	k__Bacteria	p__Actinobacteria	c__Actinobacteria	o__Bifidobacteriales	f__Bifidobacteriaceae	g__Bifidobacterium	s__adolescentis
1681	0	0	0	0	0.509978	0.115566	0	0	0	0	0	0	0	0	0	0	0	0	0	0	0	0	0	0	0	0	0	0	0	0	k__Bacteria	p__Actinobacteria	c__Actinobacteria	o__Bifidobacteriales	f__Bifidobacteriaceae	g__Bifidobacterium	s__bifidum
1685	0	0	0	0	0	0	0	0	0	0	0	0	1.52119	0.400548	0.199601	0.366856	0	0	0	0	0	0	0	0	0	0	0	0	0	0	k__Bacteria	p__Actinobacteria	c__Actinobacteria	o__Bifidobacteriales	f__Bifidobacteriaceae	g__Bifidobacterium	s__breve
2702	0.0628945	0	0	0	0	0	0.207706	1.03758	0	0	0.0717025	0.106781	1.06843	0	0	0	0	0	0	0	0	0	0.0139428	0.0371506	0	0	0	0	0	0	k__Bacteria	p__Actinobacteria	c__Actinobacteria	o__Bifidobacteriales	f__Bifidobacteriaceae	g__Gardnerella	s__vaginalis
1382	0	0	0	0	0	0	2.02513	0.585489	0	0	0	0	0.157035	0	0	0	0	0	0	0	0	0	0	0	0	0	0	0	0	0	k__Bacteria	p__Actinobacteria	c__Coriobacteriia	o__Coriobacteriales	f__Coriobacteriaceae	g__Atopobium	s__parvulum
1796613	0	0	0	0	0	0	0	0	0	0	0	0	0	0	0.641574	0	0	0	0	0	0	0	0	0	0	0	0	0	0	0	k__Bacteria	p__Bacteroidetes	c__Bacteroidia	o__Bacteroidales	f__Bacteroidaceae	g__Bacteroides	s__caecimuris
817	0	0	0	0	0	0	0	0	0	0	0	0	0.0212805	0	0	0.202403	0	0	0	0	0	0	0	0	0	0	0	0	0.802429	0	k__Bacteria	p__Bacteroidetes	c__Bacteroidia	o__Bacteroidales	f__Bacteroidaceae	g__Bacteroides	s__fragilis
28123	0	0	0	0	0	0	0	0	0	0	0	0	0.190057	0	0	0	0	0	0	0	0	0	0	0	0	0	0	0	0	0	k__Bacteria	p__Bacteroidetes	c__Bacteroidia	o__Bacteroidales	f__Porphyromonadaceae	g__Porphyromonas	s__asaccharolytica
28131	0.0426784	0	0	0	0	0	0.238862	0	0	0	0	0	0.356632	0	0	0	0	0	0	0	0	0	0	0	0	0	0	0	0	0	k__Bacteria	p__Bacteroidetes	c__Bacteroidia	o__Bacteroidales	f__Prevotellaceae	g__Prevotella	s__intermedia
28132	0.455985	0	0.0145374	0	0.354767	0.0399227	0.321944	0.207515	0	0	0	0	1.62979	0	0	0	0	0.0569754	0	0	0	0	0.024083	0	0	0.041527	0	0	0	0	k__Bacteria	p__Bacteroidetes	c__Bacteroidia	o__Bacteroidales	f__Prevotellaceae	g__Prevotella	s__melaninogenica
652716	0.0516633	0	0	0	0.332594	0	0	0	0	0	0.0537769	0	0.395524	0	0	0	0	0	0	0	0	0	0	0	0	0	0	0	0	0	k__Bacteria	p__Bacteroidetes	c__Bacteroidia	o__Bacteroidales	f__Prevotellaceae	g__Prevotella	s__oral
589437	0.0651408	0	0	0	0	0	0.17655	0	0	0	0	0	0.234819	0	0	0	0	0	0	0	0	0	0	0	0	0	0	0	0	0	k__Bacteria	p__Bacteroidetes	c__Bacteroidia	o__Bacteroidales	f__Prevotellaceae	g__Prevotella	s__scopos
253	0	0	0.215587	0	0	0	0	0	0	0	0	0	0	0	0	0	0	0	0	0	0	0	0	0	0	0	0	0	0	0	k__Bacteria	p__Bacteroidetes	c__Flavobacteriia	o__Flavobacteriales	f__[Weeksellaceae]	g__Chryseobacterium	s__indologenes
327575	0	0	0	0	0.620843	0	0	0	0	0	0	0	0.227481	0	0	0	0	0	0	0	0	0	0	0	0	0	0	0	0	0	k__Bacteria	p__Bacteroidetes	c__Flavobacteriia	o__Flavobacteriales	f__Flavobacteriaceae	g__Capnocytophaga	s__leadbetteri
1019	0	0	0	0	0	0	0	0	0	0	0	0	0.151899	0	0	0	0	0	0	0	0	0	0	0	0	0	0	0	0	0	k__Bacteria	p__Bacteroidetes	c__Flavobacteriia	o__Flavobacteriales	f__Flavobacteriaceae	g__Capnocytophaga	s__sputigena
109266	0	0	0	0	0	0	0	0.600311	0	0	0	0	0	0	0	0	0	0	0	0	0	0	0	0	0	0	0	0	0	0	k__Bacteria	p__Cyanobacteria	c__Nostocophycideae	o__Nostocales	f__Nostocaceae	g__Anabaenopsis	s__circularis
92942	0	0	0	0	0	0	0	0.17787	0	0	0	0	0	0	0	0	0	0	0	0	0	0	0	0	0	0	0	0	0	0	k__Bacteria	p__Cyanobacteria	c__Nostocophycideae	o__Nostocales	f__Nostocaceae	g__Nostoc	s__linckia
1973475	0	0	0	0	0	0	0	1.20803	0	0	0	0	0	0	0	0	0	0	0	0	0	0	0	0	0	0	0	0	0	0	k__Bacteria	p__Cyanobacteria	c__Nostocophycideae	o__Nostocales	f__Nostocaceae	g__Nostoc	s__NIES-2111
1751286	0	0	0	0	0	0	0	1.17098	0	0	0	0	0	0	0	0	0	0	0	0	0	0	0	0	0	0	0	0	0	0	k__Bacteria	p__Cyanobacteria	c__Nostocophycideae	o__Nostocales	f__Nostocaceae	g__Nostoc	s__NIES-3756
2005458	0	0	0	0	0	0	0	0.163047	0	0	0	0	0	0	0	0	0	0	0	0	0	0	0.0253504	0	0	0	0	0	0	0	k__Bacteria	p__Cyanobacteria	c__Nostocophycideae	o__Nostocales	f__Nostocaceae	g__Nostoc	s__NIES-4103
317936	0	0	0	0	0	0	0	0.429853	0	0	0	0	0	0	0	0	0	0	0	0	0	0	0	0	0	0	0	0	0	0	k__Bacteria	p__Cyanobacteria	c__Nostocophycideae	o__Nostocales	f__Nostocaceae	g__Nostoc	s__PCC
224012	0	0	0	0	0	0	0	0.385385	0	0	0	0	0	0	0	0	0	0	0	0	0	0	0	0	0	0	0	0	0	0	k__Bacteria	p__Cyanobacteria	c__Nostocophycideae	o__Nostocales	f__Nostocaceae	g__Nostoc	s__piscinale
1137095	0	0	0	0	0	0	0	0	0	0	0	0	0	0	0	0	0	0	0	0	0	0	0.103937	0	0	0	0	0	0	0	k__Bacteria	p__Cyanobacteria	c__Nostocophycideae	o__Nostocales	f__Nostocaceae	g__Scytonema	s__HK-05
1954171	0	0	0	0	0	0	0	0.140814	0	0	0	0	0	0	0	0	0	0	0	0	0	0	0	0	0	0	0	0	0	0	k__Bacteria	p__Cyanobacteria	c__Nostocophycideae	o__Stigonematales	f__Rivulariaceae	g__Calothrix	s__NIES-2098
497965	0	0	0	0	0	0	0	0.125991	0	0	0	0	0	0	0	0	0	0	0	0	0	0	0	0	0	0	0	0	0	0	k__Bacteria	p__Cyanobacteria	c__Oscillatoriophycideae	o__Chroococcales	f__Cyanobacteriaceae	g__Cyanothece	s__PCC
1173027	0	0	0	0	0	0	0	0.155636	0	0	0	0	0	0	0	0	0	0	0	0	0	0	0.306741	0	0	0	0	0	0	0	k__Bacteria	p__Cyanobacteria	c__Oscillatoriophycideae	o__Oscillatoriales	f__Phormidiaceae	g__Microcoleus	s__PCC
1892404	0	0	0	0	0	0	0	0	0	0	0	0	0	0	0	0	0	0	0.306127	0	0	0	0	0	0	0	0	0	0	0	k__Bacteria	p__Firmicutes	c__Bacilli	o__Bacillales	f__Bacillaceae	g__Bacillus	s__ABP14
1392	0	0	0	0	0	0	0	0	0	0	0	0	0	0	0	0	0	0	0.284261	0	0	0	0	0	0	0	0	0	0	0	k__Bacteria	p__Firmicutes	c__Bacilli	o__Bacillales	f__Bacillaceae	g__Bacillus	s__anthracis
1396	0	0	0.0596963	0	0	0	0	0	0	0	16.6278	0.154239	0.0491653	0	0	0.518659	0.129338	0.366271	32.3167	0.00673206	0	0.566188	0.25604	0.176465	0	0	0	0	6.91824	0	k__Bacteria	p__Firmicutes	c__Bacilli	o__Bacillales	f__Bacillaceae	g__Bacillus	s__cereus
86664	0	0	0	0	0	0	0	0	0	0	0	0	0	0	0	0.139152	0.0410094	0.168213	0	0	0	0.24332	0.0494334	0	0	0	0	0.505391	1.21449	0	k__Bacteria	p__Firmicutes	c__Bacilli	o__Bacillales	f__Bacillaceae	g__Bacillus	s__flexus
1405	0	0	0	0	0	0	0	0	0	0	0	0	0	0	0	0	0	0	0.157667	0	0	0	0	0	0	0	0	0	0	0	k__Bacteria	p__Firmicutes	c__Bacilli	o__Bacillales	f__Bacillaceae	g__Bacillus	s__mycoides
1428	0	0	0	0	0	0	0	0	0	0	11.9958	0	0	0.664067	0	0	0	0	7.37168	0.000896921	0	1.48176	0	0	0	0	0	0	0	0	k__Bacteria	p__Firmicutes	c__Bacilli	o__Bacillales	f__Bacillaceae	g__Bacillus	s__thuringiensis
1715860	0	0	0	0	0	0	0	0	0	0	0	0	0	0	0	0	0	0	0	0	0	0	0	0.173369	0	0.220412	0	0	0	0	k__Bacteria	p__Firmicutes	c__Bacilli	o__Bacillales	f__Staphylococcaceae	g__Staphylococcus	s__AntiMn-1
1280	0.128035	0	0.0170119	1.4497	1.15299	1.7692	0	0.392796	1.67015	0.137027	0.111139	0.379664	0.469639	0.200274	0.912461	0.404807	7.70032	23.2433	0.252958	0.000611349	1.7553	80.6373	73.1957	2.9287	1.89184	2.19454	3.21164	1.66217	1.40967	0	k__Bacteria	p__Firmicutes	c__Bacilli	o__Bacillales	f__Staphylococcaceae	g__Staphylococcus	s__aureus
29388	0.0741256	0	0	0	0.532151	0.197512	0.965832	0.629956	0	0	0.154161	0.0889838	0.279582	0.242437	0.313658	0	0.356467	0.265885	0.0050675	0	0	0	0.0722488	0.204328	0	0.137358	0	0	0.390371	0	k__Bacteria	p__Firmicutes	c__Bacilli	o__Bacillales	f__Staphylococcaceae	g__Staphylococcus	s__capitis
1282	6.26699	2.81733	0.130528	71.9527	18.8914	71.1023	1.50587	6.08464	56.1587	4.77146	3.48116	8.45939	3.8393	13.724	27.0887	16.2176	78.3849	64.8028	8.22262	0.00993829	71.7414	2.66249	16.3485	80.9913	81.3109	91.1771	65.4406	71.6195	1.10605	1.90972	k__Bacteria	p__Firmicutes	c__Bacilli	o__Bacillales	f__Staphylococcaceae	g__Staphylococcus	s__epidermidis
1283	0	0	0	0	0.354767	0.1765	0.270018	0.111169	0	0	0	0.124577	0.264905	0.158111	0	0	1.65615	0.160074	0.0112784	0	0.625652	0	0.0760514	0.151698	0	0.150136	0	0	0	0	k__Bacteria	p__Firmicutes	c__Bacilli	o__Bacillales	f__Staphylococcaceae	g__Staphylococcus	s__haemolyticus
28035	0.0336935	0	0	0.384615	0.687361	0.548411	0	0	0	0	0	0	0.027151	0.822178	0	0	0.51735	0.743394	0.037748	0	0	0	0.0760514	0.145506	0	0.415269	0.960747	0.595238	0	0	k__Bacteria	p__Firmicutes	c__Bacilli	o__Bacillales	f__Staphylococcaceae	g__Staphylococcus	s__lugdunensis
45972	0	0	0	0	0.443459	0.0462263	0	0	0	0	0.111139	0	0.0183453	0	0.285144	0.303605	0.611987	0.151934	0.0232472	0	0	0.0421131	0.272518	0.501532	0	0	3.43124	0.202156	0.672305	0	k__Bacteria	p__Firmicutes	c__Bacilli	o__Bacillales	f__Staphylococcaceae	g__Staphylococcus	s__pasteuri
29385	0	0	0	0	0	0.0357203	0	0	0	0	0	0	0	0	0	0	0.230284	0.393402	0.00345192	0	0	0	0.0430958	0.256958	0	0.0990257	0	3.48158	0	2.25694	k__Bacteria	p__Firmicutes	c__Bacilli	o__Bacillales	f__Staphylococcaceae	g__Staphylococcus	s__saprophyticus
1286	0	0	0	0.443787	0	0.100857	0	0	0	0	0	0	0	0	0	0	0.179811	0.0352705	0.00943258	0	0	0	0.0329556	0	0	0.0319438	0	0	0	0	k__Bacteria	p__Firmicutes	c__Bacilli	o__Bacillales	f__Staphylococcaceae	g__Staphylococcus	s__simulans
1292	0	0	0	0	0.288248	0.0294167	0	0.192693	0	0	0.261714	0	0.03082	0	0	0	0.388013	0.0596885	0.00574986	0	0	0	0.055771	0.0557258	0	0.0351381	0	0.224618	0	0	k__Bacteria	p__Firmicutes	c__Bacilli	o__Bacillales	f__Staphylococcaceae	g__Staphylococcus	s__warneri
1604	0	0	0	0	0	0	0	0.274216	0	0	0	0	0	0	0	0	0	0	0	0	0	0	0	0	0	0	0	0	0	0	k__Bacteria	p__Firmicutes	c__Bacilli	o__Lactobacillales	f__Lactobacillaceae	g__Lactobacillus	s__amylovorus
47770	0	0	0	0	0	0.0336191	0	0.103758	0	0	0	0	0	0	0	0	0	0	0	0	0	0	0	0	0	0	0	0	0	0	k__Bacteria	p__Firmicutes	c__Bacilli	o__Lactobacillales	f__Lactobacillaceae	g__Lactobacillus	s__crispatus
1584	0	0	0	0	0	0	0	0	0	0	0	0	0	0	0	0	0	0	0	0	0	0	0	0	0	0.332215	0	0	0	0	k__Bacteria	p__Firmicutes	c__Bacilli	o__Lactobacillales	f__Lactobacillaceae	g__Lactobacillus	s__delbrueckii
1613	0	0	0	0	0	0	0.789282	0.748536	0	0	0	0	0	0	0	0	0	0	0	0	0	0	0	0	0	0	0	0	0	0	k__Bacteria	p__Firmicutes	c__Bacilli	o__Lactobacillales	f__Lactobacillaceae	g__Lactobacillus	s__fermentum
1596	0	0	0	0	0	0	17.4369	8.00415	0	0	0	0	0	0	0	0	0	0	0	0	0	0	0	0	0	0	0	0	0	0	k__Bacteria	p__Firmicutes	c__Bacilli	o__Lactobacillales	f__Lactobacillaceae	g__Lactobacillus	s__gasseri
33959	0	0	0	0	0	0	0.186935	0	0	0	0	0	0	0	0	0	0	0	0	0	0	0	0	0	0	0	0	0	0	0	k__Bacteria	p__Firmicutes	c__Bacilli	o__Lactobacillales	f__Lactobacillaceae	g__Lactobacillus	s__johnsonii
1590	0	0	0	0	0	0	0.280403	0	0	0	0	0	0	0	0	0	0	0	0	0	0	0	0	0	0	0	0	0	0	0	k__Bacteria	p__Firmicutes	c__Bacilli	o__Lactobacillales	f__Lactobacillaceae	g__Lactobacillus	s__plantarum
47715	0	0	0	0	0	0	0	0	0	0	0	0	0	0	0	0	0	0	0	0	0	0	0	0	0.401299	0	0	0	0	0	k__Bacteria	p__Firmicutes	c__Bacilli	o__Lactobacillales	f__Lactobacillaceae	g__Lactobacillus	s__rhamnosus
1624	0	0	0	0	0	0	0.207706	0	0	0	0	0	0	0	0	0	0	0	0	0	0	0	0	0	0	0	0	0	0	0	k__Bacteria	p__Firmicutes	c__Bacilli	o__Lactobacillales	f__Lactobacillaceae	g__Lactobacillus	s__salivarius
1249	0	0	0	0	0	0	0	0	0	0	0	0	0	0	0	0	0	0	0	0	0	0	0	0	0	0	0	0.134771	0	0	k__Bacteria	p__Firmicutes	c__Bacilli	o__Lactobacillales	f__Leuconostocaceae	g__Weissella	s__paramesenteroides
1358	0.0247085	0	0	0	0	0	0	0	0	0	0.0501918	0.071187	0.0403595	0	0	0	0	0	0	0	0	0	0	0.0804929	0	0	0	0.179695	0	0	k__Bacteria	p__Firmicutes	c__Bacilli	o__Lactobacillales	f__Streptococcaceae	g__Lactococcus	s__lactis
1759399	0.0606482	1.02449	0.00711556	0	0.37694	0.0252143	0.778897	0.29645	0	0	0.304736	0.213561	0.347092	0.252978	0.570288	0.379507	0	0	0	0	0	0	0	0	0	0	0	0	0	0	k__Bacteria	p__Firmicutes	c__Bacilli	o__Lactobacillales	f__Streptococcaceae	g__Streptococcus	s__A12
1328	0.0449247	0.706895	0	0	0	0	0	0	0	0	0.0430215	0.0771193	0.38525	0	0.199601	0.151803	0	0	0	0	0	0	0	0	0	0	0	0	0	0	k__Bacteria	p__Firmicutes	c__Bacilli	o__Lactobacillales	f__Streptococcaceae	g__Streptococcus	s__anginosus
45634	0.0853568	0.163918	0.00773387	0	0	0	0.145394	0.11858	0	0	0.154161	0.136442	0.129151	0	0	0	0	0	0	0	0	0	0	0	0	0	0	0	0	0	k__Bacteria	p__Firmicutes	c__Bacilli	o__Lactobacillales	f__Streptococcaceae	g__Streptococcus	s__cristatus
1839799	1.37919	0	0.0170119	0	0.776053	0.287864	0.88275	0.377974	0	0	0.369268	0.326274	0.779307	0.843259	0	0	0	0	0	0	0	0.166893	0	0	0	0	0	0	0	0	k__Bacteria	p__Firmicutes	c__Bacilli	o__Lactobacillales	f__Streptococcaceae	g__Streptococcus	s__FDAARGOS_192
315405	0	0	0	0	0	0	0	0	0	0	0	0	0.157035	0	0	0	0	0	0	0	0	0	0	0	0	0	0	0	0	0	k__Bacteria	p__Firmicutes	c__Bacilli	o__Lactobacillales	f__Streptococcaceae	g__Streptococcus	s__gallolyticus
1302	0.318965	0.450774	0.0188678	0	0	0.0273155	0	0.088935	0	0	0.229448	0.213561	0.40066	0.379467	0.25663	0.278305	0	0.0271311	0	0	0	0	0.0228154	0	0	0	0	0	0	0	k__Bacteria	p__Firmicutes	c__Bacilli	o__Lactobacillales	f__Streptococcaceae	g__Streptococcus	s__gordonii
1888195	0	0.122938	0	0	0	0	0	0	0	0	0	0	0.0146762	0	0	0	0	0	0	0	0	0	0	0	0	0	0	0	0	0	k__Bacteria	p__Firmicutes	c__Bacilli	o__Lactobacillales	f__Streptococcaceae	g__Streptococcus	s__himalayensis
1156431	0.161729	0.911792	0	0	0	0.0420239	0.747741	0.170459	0	0	0.233033	0.231358	0.237755	0	0.784146	0.493359	0	0	0	0	0	0	0	0	0	0	0	0	0	0	k__Bacteria	p__Firmicutes	c__Bacilli	o__Lactobacillales	f__Streptococcaceae	g__Streptococcus	s__I-G2
1156433	0.0471709	1.64942	0	0	0	0	0.519265	0.244571	0	0	0.390779	0.361867	0.214273	0	0.541774	0.341556	0	0	0	0	0	0	0	0	0	0	0	0	0	0	k__Bacteria	p__Firmicutes	c__Bacilli	o__Lactobacillales	f__Streptococcaceae	g__Streptococcus	s__I-P16
1338	0.0269548	0.122938	0.00649726	0	0	0	0	0	0	0	0.0394364	0	0.0931939	0	0	0	0	0	0	0	0	0	0	0	0	0	0	0	0	0	k__Bacteria	p__Firmicutes	c__Bacilli	o__Lactobacillales	f__Streptococcaceae	g__Streptococcus	s__intermedius
28037	24.6479	5.32732	2.78469	2.36686	4.41242	2.17684	7.04123	9.19736	2.40084	0.107664	20.3098	26.8079	15.2845	25.1186	8.11235	29.2979	0.753943	0.746107	0.14869	0	1.16441	0.0311949	0.0456308	0.275533	0	0.194857	6.80758	2.75157	0	0	k__Bacteria	p__Firmicutes	c__Bacilli	o__Lactobacillales	f__Streptococcaceae	g__Streptococcus	s__mitis
1309	0	0.163918	0	0	0	0	0	0	0	0	0	0	0.0110072	0	0	0	0	0	0	0	0	0	0	0	0	0	0	0	0	0	k__Bacteria	p__Firmicutes	c__Bacilli	o__Lactobacillales	f__Streptococcaceae	g__Streptococcus	s__mutans
1902136	0.941171	1.19865	0.0513451	0	0	0.0525298	0.249247	0.422441	0	0	0.534184	0.777125	0.476243	0.537578	0.199601	0.392157	0	0	0.00391352	0	0	0	0	0	0	0	0	0	0	0	k__Bacteria	p__Firmicutes	c__Bacilli	o__Lactobacillales	f__Streptococcaceae	g__Streptococcus	s__NPS
712633	1.82843	17.3855	0.0992877	0	0.97561	0.170197	0.270018	1.66012	2.40084	0	3.09755	3.91529	1.93359	1.54949	2.95124	1.46743	0	0.0515492	0.0220938	0	0	0.0748678	0	0	0	0	0	0	0	0	k__Bacteria	p__Firmicutes	c__Bacilli	o__Lactobacillales	f__Streptococcaceae	g__Streptococcus	s__oral
1303	4.19147	7.74511	0.220536	0	1.86253	0.325685	1.14238	1.43037	0	0	2.74979	4.25936	3.27279	3.04627	1.66809	3.78242	0.113565	0.179066	0.0290015	0	0	0.0202767	0.0380257	0.114548	0	0.0894425	0	0	0	0	k__Bacteria	p__Firmicutes	c__Bacilli	o__Lactobacillales	f__Streptococcaceae	g__Streptococcus	s__oralis
1318	0.0471709	2.24362	0.0142282	0	0.709534	0.331989	18.2366	4.15771	1.93111	0.0880885	2.67451	1.50679	3.03797	4.46927	5.23239	4.12397	0	0	0	0	0	0.0358741	0	0.0402465	1.10835	0.0990257	0	0	0	0	k__Bacteria	p__Firmicutes	c__Bacilli	o__Lactobacillales	f__Streptococcaceae	g__Streptococcus	s__parasanguinis
197614	0	0	0	0	0	0	0	0	0	0	0	0	0.507797	0	0	0	0	0	0	0	0	0	0	0	0	0	0	0	0	0	k__Bacteria	p__Firmicutes	c__Bacilli	o__Lactobacillales	f__Streptococcaceae	g__Streptococcus	s__pasteurianus
1313	15.6922	6.58744	1.88214	0	3.17073	1.48344	5.5769	7.21115	1.67015	0	11.9707	14.9018	9.44854	14.8097	5.70288	14.5225	0.514196	0.298443	0.0784882	0	0	0.0343144	0.0354906	0.148602	0	0.0606931	2.22344	1.57233	0	0	k__Bacteria	p__Firmicutes	c__Bacilli	o__Lactobacillales	f__Streptococcaceae	g__Streptococcus	s__pneumoniae
257758	5.26292	1.14742	0.685116	0	0.59867	0.424441	1.27739	1.52672	0	0	3.40587	4.06953	2.74078	3.84737	1.69661	4.37698	0.0694006	0.0732541	0.02693	0	0	0	0	0	0	0	0.411749	0.438005	0	0	k__Bacteria	p__Firmicutes	c__Bacilli	o__Lactobacillales	f__Streptococcaceae	g__Streptococcus	s__pseudopneumoniae
1304	16.0246	4.55896	0.0702127	0	6.11973	2.95848	6.69851	3.46105	0	0	2.85376	1.17459	6.56467	9.40234	1.0978	0.518659	0.170347	0.141082	0.0115086	0	0	2.84654	0	0.0804929	1.52876	0.067082	0	0	0	0	k__Bacteria	p__Firmicutes	c__Bacilli	o__Lactobacillales	f__Streptococcaceae	g__Streptococcus	s__salivarius
1305	0.0471709	0.163918	0.00432813	0	0	0	0	0	0	0	0.0609472	0	0.327279	0.105407	0	0	0	0	0	0	0	0	0	0	0	0.041527	0	0	0	0	k__Bacteria	p__Firmicutes	c__Bacilli	o__Lactobacillales	f__Streptococcaceae	g__Streptococcus	s__sanguinis
1307	0.148251	0.184407	0.0157747	0	0	0.0588335	0	0	0	0	0.0394364	0.0949161	0.0410934	0	0	0	0	0	0	0	0	0	0	0	0	0	0	0	0	0	k__Bacteria	p__Firmicutes	c__Bacilli	o__Lactobacillales	f__Streptococcaceae	g__Streptococcus	s__suis
1308	0.408814	0.420039	0.00773387	0	0.59867	1.99613	1.23585	0.874528	0	0	0.225863	0.195764	0.310402	0.664067	0.470488	0.227704	0	0	0.00368272	0	0	0.0202767	0.0164778	0	0	0.15333	0	0	0	0	k__Bacteria	p__Firmicutes	c__Bacilli	o__Lactobacillales	f__Streptococcaceae	g__Streptococcus	s__thermophilus
1870984	0	0	0	0	0	0	0	0	0	0	0	0	0.107136	0	0	0	0	0	0	0	0	0	0	0	0	0	0	0	0	0	k__Bacteria	p__Firmicutes	c__Clostridia	o__Clostridiales	f__[Tissierellaceae]	g__Anaerococcus	s__mediterraneensis
33034	0	0	0	0	0	0	0	0	0	0	0	0	0.144561	0	0	0	0	0	0	0	0	0	0	0	0	0	0	0	0	0	k__Bacteria	p__Firmicutes	c__Clostridia	o__Clostridiales	f__[Tissierellaceae]	g__Anaerococcus	s__prevotii
1260	0.0449247	0.184407	0	0	0	0.250042	0	0	0.574113	0	0	0	1.04641	0.347844	0	0	0	0	0	0	0	0	0.0126752	0.0804929	0	0	0	0	0	0	k__Bacteria	p__Firmicutes	c__Clostridia	o__Clostridiales	f__[Tissierellaceae]	g__Finegoldia	s__magna
29466	7.00824	1.45477	0	0	0.243902	0	2.23284	2.20114	0	0	0.0932134	0.0830516	0.89745	0.484874	0.698603	0	0.0410094	0.108525	0	0	0	0	0.0342232	0.0433423	0	0.134164	0	0	0	0	k__Bacteria	p__Firmicutes	c__Clostridia	o__Clostridiales	f__Veillonellaceae	g__Veillonella	s__parvula
248315	0.505402	0	0	0	0	0	0.228476	0.163047	0	0	0	0	0.0594386	0	0	0	0	0	0	0	0	0	0	0	0	0	0	0	0	0	k__Bacteria	p__Firmicutes	c__Clostridia	o__Clostridiales	f__Veillonellaceae	g__Veillonella	s__rodentium
1583098	0	0	0	0	0	0	0	0	0	0	0	0	0.158503	0	0	0	0	0	0	0	0	0	0	0	0	0	0	0	0	0	k__Bacteria	p__Fusobacteria	c__Fusobacteriia	o__Fusobacteriales	f__Fusobacteriaceae	g__Fusobacterium	s__hwasookii
851	0	0	0	0	0	0	0	0	0	0	0.100384	0	0.531279	0	0	0	0	0.0759672	0	0	0	0	0	0	0	0	0	0	0	0	k__Bacteria	p__Fusobacteria	c__Fusobacteriia	o__Fusobacteriales	f__Fusobacteriaceae	g__Fusobacterium	s__nucleatum
860	0	0	0	0	0.554324	0	0	0	0	0	0.258129	0.261019	0.94368	0	0	0	0	0	0	0	0	0	0	0	0	0	0	0	0	0	k__Bacteria	p__Fusobacteria	c__Fusobacteriia	o__Fusobacteriales	f__Fusobacteriaceae	g__Fusobacterium	s__periodonticum
284016	0	0	0	0	0	0	0	0.111169	0	0	0	0	0	0	0	0	0	0	0	0	0	0	0	0	0	0	0	0	0	0	k__Bacteria	p__Proteobacteria	c__Alphaproteobacteria	o__Caulobacterales	f__Caulobacteraceae	g__Phenylobacterium	s__zucineum
288000	0	0	0	0	0	0	0	0.170459	0	0	0	0	0	0	0	0	0	0	0	0	0	0	0	0	0	0	0	0	0	0	k__Bacteria	p__Proteobacteria	c__Alphaproteobacteria	o__Rhizobiales	f__Bradyrhizobiaceae	g__Bradyrhizobium	s__BTAi1
1223566	0	0	0	0	0	0	0	0.333506	0	0	0	0	0	0	0	0	0	0	0	0	0	0	0	0	0	0	0	0	0	0	k__Bacteria	p__Proteobacteria	c__Alphaproteobacteria	o__Rhizobiales	f__Bradyrhizobiaceae	g__Bradyrhizobium	s__CCGE-LA001
1355477	0	0	0	0	0	0	0	0.481731	0	0	0	0	0	0	0	0	0	0	0	0.000727846	0	0	0	0	0	0	0	0	0	0	k__Bacteria	p__Proteobacteria	c__Alphaproteobacteria	o__Rhizobiales	f__Bradyrhizobiaceae	g__Bradyrhizobium	s__diazoefficiens
1437360	0	0	0	0	0	0	0	0.11858	0	0	0	0	0	0	0	0	0	0	0	0	0	0	0	0	0	0	0	0	0	0	k__Bacteria	p__Proteobacteria	c__Alphaproteobacteria	o__Rhizobiales	f__Bradyrhizobiaceae	g__Bradyrhizobium	s__erythrophlei
375	0	0	0	0	0	0	0	0.452086	0	0	0	0	0	0	0	0	0	0	0	0	0	0	0	0	0	0	0	0	0	0	k__Bacteria	p__Proteobacteria	c__Alphaproteobacteria	o__Rhizobiales	f__Bradyrhizobiaceae	g__Bradyrhizobium	s__japonicum
335659	0	0	0	0	0	0	0	0.251983	0	0	0	0	0	0	0	0	0	0	0	0	0	0	0	0	0	0	0	0	0	0	k__Bacteria	p__Proteobacteria	c__Alphaproteobacteria	o__Rhizobiales	f__Bradyrhizobiaceae	g__Bradyrhizobium	s__S23321
270351	0	0	0	0	0	0	0	0.333506	0	0	0	0	0	0	0	0	0	0	0	0.00102785	0	0	0	0	0	0	0	0	0	0	k__Bacteria	p__Proteobacteria	c__Alphaproteobacteria	o__Rhizobiales	f__Methylobacteriaceae	g__Methylobacterium	s__aquaticum
1479019	0	0	0	0	0	0	0	0.35574	0	0	0	0	0	0	0	0	0	0	0	0	0	0	0	0	0	0	0	0	0	0	k__Bacteria	p__Proteobacteria	c__Alphaproteobacteria	o__Rhizobiales	f__Methylobacteriaceae	g__Methylobacterium	s__C1
408	0	0	0	0	0	0	0	0.615134	0	0	0	0	0	0	0.413459	0	0	0	0	0.000208251	0	0	0	0	0	0.10222	0	0	0	0	k__Bacteria	p__Proteobacteria	c__Alphaproteobacteria	o__Rhizobiales	f__Methylobacteriaceae	g__Methylobacterium	s__extorquens
334852	0	0	0	0	0	0	1.37086	12.1915	0	0	0	0.201697	0.0491653	0	0	0	0	0	0	0	0	0	0	0	0	0	0	0	0	0	k__Bacteria	p__Proteobacteria	c__Alphaproteobacteria	o__Rhizobiales	f__Methylobacteriaceae	g__Methylobacterium	s__oryzae
418223	0	0	0	0	0	0	1.20469	11.443	2.6096	0	0	0	0.042561	0	0	0	0	0	0	0	0	0	0	0	0	0	0	0	0	0	k__Bacteria	p__Proteobacteria	c__Alphaproteobacteria	o__Rhizobiales	f__Methylobacteriaceae	g__Methylobacterium	s__phyllosphaerae
223967	0	0	0	0	0	0	0.197321	1.01534	0	0	0	0	0	0	0	0	0	0	0.00644225	0.000169075	0	0	0	0.14241	0	0	0	0	0	0	k__Bacteria	p__Proteobacteria	c__Alphaproteobacteria	o__Rhizobiales	f__Methylobacteriaceae	g__Methylobacterium	s__populi
2051553	0	0	0	0	0	0	0	0.111169	0	0	0	0	0	0	0	0	0	0	0	0	0	0	0	0	0	0	0	0	0	0	k__Bacteria	p__Proteobacteria	c__Alphaproteobacteria	o__Rhizobiales	f__Methylobacteriaceae	g__Methylobacterium	s__PR1016A
31998	0	0	0	0	0	0	0	0.244571	0	0	0	0	0	0	0	0	0	0	0	0	0	0	0	0	0	0	0	0	0	0	k__Bacteria	p__Proteobacteria	c__Alphaproteobacteria	o__Rhizobiales	f__Methylobacteriaceae	g__Methylobacterium	s__radiotolerans
424182	0	0	0	0	0	0	0	0	1.61795	0	0	0	0	0	0	0	0	0	0	0	0	0	0	0	0	0	0	0	0	0	k__Bacteria	p__Proteobacteria	c__Alphaproteobacteria	o__Rhizobiales	f__Rhizobiaceae	g__Rhizobium	s__IRBG74
1869170	0	0	0.0235074	0	0	0	0	0	2.34864	0	0	0	0	0	0	0	0	0	0	0	0	0	0	0	0	0	0	0	0	0	k__Bacteria	p__Proteobacteria	c__Alphaproteobacteria	o__Rhizobiales	f__Rhizobiaceae	g__Rhizobium	s__S41
280	0	0	0	0	0	0	0	0.103758	0	0	0	0	0	0	0	0	0	0	0	0	0	0	0	0	0	0	0	0	0	0	k__Bacteria	p__Proteobacteria	c__Alphaproteobacteria	o__Rhizobiales	f__Xanthobacteraceae	g__Xanthobacter	s__autotrophicus
1063	0	0	0	0	0	0	0	0.229749	0	0	0	0	0	0	0	0	0	0	0	0	0	0	0	0	0	0	0	0	0	0	k__Bacteria	p__Proteobacteria	c__Alphaproteobacteria	o__Rhodobacterales	f__Rhodobacteraceae	g__Rhodobacter	s__sphaeroides
13690	0	0	0.00741964	0	0	0	0	0	1.67015	0	0	0	0	0	0	0	0	0	0	0	0	0	0.050701	0	0	0	0	0	0	0	k__Bacteria	p__Proteobacteria	c__Alphaproteobacteria	o__Sphingomonadales	f__Sphingomonadaceae	g__Sphingobium	s__yanoikuyae
93064	0	0	0	0	0	0	0	0	0	0.367035	0.0717025	0	0.0432948	0	0	0	0	0	0	0	0	0	0	0	0	0	0	0	0	0	k__Bacteria	p__Proteobacteria	c__Alphaproteobacteria	o__Sphingomonadales	f__Sphingomonadaceae	g__Sphingomonas	s__koreensis
1390395	0	0	0	0	0	0	0	0	0.782881	0.259372	0	0	0	0	0	0	0	0	0	0	0	0	0	0	0	0	0	0	0	0	k__Bacteria	p__Proteobacteria	c__Alphaproteobacteria	o__Sphingomonadales	f__Sphingomonadaceae	g__Sphingomonas	s__LK11
152682	0	0	0	0	0	0	0	0	0	0.430655	0	0	0	0	0	0	0	0	0	0	0	0	0	0	0	0	0	0	0	0	k__Bacteria	p__Proteobacteria	c__Alphaproteobacteria	o__Sphingomonadales	f__Sphingomonadaceae	g__Sphingomonas	s__melonis
32002	0	0	0	0	0	0	0	0	0	0	0	0	0	0	0.641574	0.253004	0.0504732	0.192631	0.00460591	0.000702072	0.921098	0.0436729	0.130555	0	0.401299	0.092637	0.439198	0.269542	3.46996	0	k__Bacteria	p__Proteobacteria	c__Betaproteobacteria	o__Burkholderiales	f__Alcaligenaceae	g__Achromobacter	s__denitrificans
85698	0	0	0	0	0	0	0	0	0	0	0	0	0	0	6.20188	4.60468	1.12934	1.77166	0.0692814	0.0034949	10.6013	0.815747	1.46526	0	3.68813	0.817761	7.24677	3.04358	37.3455	3.81944	k__Bacteria	p__Proteobacteria	c__Betaproteobacteria	o__Burkholderiales	f__Alcaligenaceae	g__Achromobacter	s__xylosoxidans
232721	0	0	0	0	0	0	0	0	0	0	0	0	0	0	0	0	0	0	0	0	0	0	0.106472	0	0	0	0	0	0	0	k__Bacteria	p__Proteobacteria	c__Betaproteobacteria	o__Burkholderiales	f__Comamonadaceae	g__Acidovorax	s__JS42
358220	0.132528	0	0	0	0	0	0	0	0	0	0	0.308477	0.0506329	0.379467	0	0	0	0	0	0	0	0	0.0126752	0	0	0	0	0	0	0	k__Bacteria	p__Proteobacteria	c__Betaproteobacteria	o__Burkholderiales	f__Comamonadaceae	g__Acidovorax	s__KKS102
190721	0	0	0	0	0	0	0	0	0	0	0	0	0	0	0	0	0	0	0.2159	0.000208251	0	0	0	0	0	0	0	0	0	0	k__Bacteria	p__Proteobacteria	c__Betaproteobacteria	o__Burkholderiales	f__Oxalobacteraceae	g__Ralstonia	s__insidiosa
495	0	0	0	0	0	0	0	0	0	0	0	0	0.519538	0	0	0	0	0	0	0	0	0	0	0	0	0	0	0	0	0	k__Bacteria	p__Proteobacteria	c__Betaproteobacteria	o__Neisseriales	f__Neisseriaceae	g__Neisseria	s__elongata
487	0	0	0	0	0.509978	0	0	0	0	0	0	0	0.265639	0	0	0	0	0	0	0	0	0	0	0	0	0	0	0	0	0	k__Bacteria	p__Proteobacteria	c__Betaproteobacteria	o__Neisseriales	f__Neisseriaceae	g__Neisseria	s__meningitidis
490	0.0494171	0	0	0	0	0	0	0	0	0	0	0	0.592919	0	0	0	0	0	0	0	0	0	0.029153	0.049534	0	0	0	0	0	0	k__Bacteria	p__Proteobacteria	c__Betaproteobacteria	o__Neisseriales	f__Neisseriaceae	g__Neisseria	s__sicca
546	0	0	0.11599	0	0	0	0	0	0	0	0	0	0	0	0	0	0	0	0	0.00164951	0	0	0	0	0	0	0	0	0	0	k__Bacteria	p__Proteobacteria	c__Gammaproteobacteria	o__Enterobacteriales	f__Enterobacteriaceae	g__Citrobacter	s__freundii
61645	0	0	1.68665	0	0	0	0	0	0	0	0	0	0	0	0	0	0	0	0	0.0895289	0	0	0	0	0	0	0	0	0	0	k__Bacteria	p__Proteobacteria	c__Gammaproteobacteria	o__Enterobacteriales	f__Enterobacteriaceae	g__Enterobacter	s__asburiae
550	0	0	16.8761	0	0	0	0	0	0	0.327885	0	0	0.0887911	0	0	0	0	0	0	0.000247426	0	0.319748	0.13309	0	0	0	0	0.673854	1.80004	0	k__Bacteria	p__Proteobacteria	c__Gammaproteobacteria	o__Enterobacteriales	f__Enterobacteriaceae	g__Enterobacter	s__cloacae
158836	0	0	1.64335	0	0	0	0	0	0	0	0	0	0	0	0	0	0	0	0	0	0	0.452326	0	0	0	0	0	0	0	0	k__Bacteria	p__Proteobacteria	c__Gammaproteobacteria	o__Enterobacteriales	f__Enterobacteriaceae	g__Enterobacter	s__hormaechei
1296536	0	0	0.126197	0	0	0	0	0	0	0	0	0	0	0	0	0	0	0	0	0	0	0	0	0	0	0	0	0	0	0	k__Bacteria	p__Proteobacteria	c__Gammaproteobacteria	o__Enterobacteriales	f__Enterobacteriaceae	g__Enterobacter	s__xiangfangensis
562	0	0	1.11722	0	1.21951	0	0	0	0	0	0	0	0.938543	0	0	0	0	0	0.00713465	0.00149487	0	0	0	0	0	0	0	0	0	0	k__Bacteria	p__Proteobacteria	c__Gammaproteobacteria	o__Enterobacteriales	f__Enterobacteriaceae	g__Escherichia	s__coli
1905288	0	0	0.459012	0	0	0	0	0	0	0	0	0	0	0	0	0	0	0	0	0.000741248	0	0	0	0	0	0	0	0	0	0	k__Bacteria	p__Proteobacteria	c__Gammaproteobacteria	o__Enterobacteriales	f__Enterobacteriaceae	g__Klebsiella	s__LTGPAF-6F
1134687	0	0	0.379829	0	0	0	0	0	0	0	0	0	0	0	0	0	0	0	0.0055291	0.00379387	0	0	0	0	0	0	0	0	0	0	k__Bacteria	p__Proteobacteria	c__Gammaproteobacteria	o__Enterobacteriales	f__Enterobacteriaceae	g__Klebsiella	s__michiganensis
571	0	0	2.40115	0	0	0	0	0	0	0	0	0	0	0	0	0	0	0	2.20872	0.63366	0	0	0	0	0	0	0	0	0	0	k__Bacteria	p__Proteobacteria	c__Gammaproteobacteria	o__Enterobacteriales	f__Enterobacteriaceae	g__Klebsiella	s__oxytoca
573	0.2089	0	1.97153	3.16568	0	0	0	0	0	0	0	0	0.054302	0	0	0	0	0	0.055241	0.0188968	0	0	0	0	0	0	0.576448	0	0	0	k__Bacteria	p__Proteobacteria	c__Gammaproteobacteria	o__Enterobacteriales	f__Enterobacteriaceae	g__Klebsiella	s__pneumoniae
244366	0	0	3.68633	0	0	0	0	0	0	0	0	0	0	0	0	0	0	0	0	0	0	0	0	0	0	0	0	0	0	0	k__Bacteria	p__Proteobacteria	c__Gammaproteobacteria	o__Enterobacteriales	f__Enterobacteriaceae	g__Klebsiella	s__variicola
549	0	0	0	0	0	0	0	0	0	0	0	0	0	0	0	0	0	0	0	0	0	0	0	0.160986	0	0	0	0	0	0	k__Bacteria	p__Proteobacteria	c__Gammaproteobacteria	o__Enterobacteriales	f__Enterobacteriaceae	g__Pantoea	s__agglomerans
1484158	0	0	0	0	0	0	0	0	0	0	0	0	0	0	0	0	0	0	0	0	0	0	0.14323	0.362218	0	0	0	0	0	0	k__Bacteria	p__Proteobacteria	c__Gammaproteobacteria	o__Enterobacteriales	f__Enterobacteriaceae	g__Pantoea	s__PSNIH1
1484157	0	0	0.0173212	0	0	0	0	0	0	0	0	0	0	0	0	0	0	0	0	0	0	0	0	0.346738	0	0	0	0	0	0	k__Bacteria	p__Proteobacteria	c__Gammaproteobacteria	o__Enterobacteriales	f__Enterobacteriaceae	g__Pantoea	s__PSNIH2
28901	0	0	0.263221	0	0	0	0	0	0	0	0	0	0	0	0	0	0	0	0.00391352	0.00149487	0	0	0	0	0	0	0	0	0	0	k__Bacteria	p__Proteobacteria	c__Gammaproteobacteria	o__Enterobacteriales	f__Enterobacteriaceae	g__Salmonella	s__enterica
614	0	0	0.936273	0	0	0	0	0	0	0	0	0	0	0	0	0	0	0	0	0.000962901	0	0	0	0	0	0	0	0	0	0	k__Bacteria	p__Proteobacteria	c__Gammaproteobacteria	o__Enterobacteriales	f__Enterobacteriaceae	g__Serratia	s__liquefaciens
615	0	0	0.0476333	0	0	0	0	0	0	0	0	0	0.0711796	0	0	0	0	0	0	0.0038248	0	2.87149	0	0	0	0	0	0	0	0	k__Bacteria	p__Proteobacteria	c__Gammaproteobacteria	o__Enterobacteriales	f__Enterobacteriaceae	g__Serratia	s__marcescens
1094342	0	0	0	0	0	0	0	0	0	0	0	0.136442	0	0	0	0	0	0	0	0.00192786	0	0	0.026618	0.05263	0.38219	0	0	0	0.368684	0	k__Bacteria	p__Proteobacteria	c__Gammaproteobacteria	o__Oceanospirillales	f__Alcanivoracaceae	g__Alcanivorax	s__xenomutans
714	0	0	0	0	0	0	0	0	0	0	0	0	0.179784	0	0	0	0	0	0	0	0	0	0	0	0	0	0	0	0	0	k__Bacteria	p__Proteobacteria	c__Gammaproteobacteria	o__Pasteurellales	f__Pasteurellaceae	g__Aggregatibacter	s__actinomycetemcomitans
732	0	0	0	0	0	0.0210119	0	0	0	0	0	0	0.980371	0	0	0	0	0	0	0	0	0	0	0	0	0	0	0	0	0	k__Bacteria	p__Proteobacteria	c__Gammaproteobacteria	o__Pasteurellales	f__Pasteurellaceae	g__Aggregatibacter	s__aphrophilus
727	0.130281	0	0.00587895	0	0.288248	0.0777442	0	0.163047	0	0	0.677589	1.25764	0.375711	0	0	0	0	0	0	0	0	0	0	0	0	0	0	0	0	0	k__Bacteria	p__Proteobacteria	c__Gammaproteobacteria	o__Pasteurellales	f__Pasteurellaceae	g__Haemophilus	s__influenzae
729	0.0965879	0	0.00494643	0.35503	3.23725	0.684989	0	0.163047	0	0	1.73879	3.07884	1.69143	0.13703	0.441973	0.531309	0	0.0813934	0	0	0	0	0	0	0	0	0	0	0	0	k__Bacteria	p__Proteobacteria	c__Gammaproteobacteria	o__Pasteurellales	f__Pasteurellaceae	g__Haemophilus	s__parainfluenzae
62977	0	0	0.465817	0	0	0	0	0	0	0	0	0	0	0	0	0	0	0	0	0.000298974	0	0	0	0	0	0	0	0	0	0	k__Bacteria	p__Proteobacteria	c__Gammaproteobacteria	o__Pseudomonadales	f__Moraxellaceae	g__Acinetobacter	s__ADP1
470	0	0	39.5109	0	0	0.065137	0	0	5.42797	0.391504	0.12548	0	0.0983306	0	1.53978	1.58128	0.195584	0.90618	0.00828863	0.00381449	2.51999	4.67612	0.738966	0.770874	2.67533	0	0	1.54987	18.6294	0	k__Bacteria	p__Proteobacteria	c__Gammaproteobacteria	o__Pseudomonadales	f__Moraxellaceae	g__Acinetobacter	s__baumannii
471	0	0	0.201668	0	0	0	0	0	0	0	0	0	0	0	0	0	0	0	0	0.000182477	0	0.0327547	0	0	0	0	0	0	0	0	k__Bacteria	p__Proteobacteria	c__Gammaproteobacteria	o__Pseudomonadales	f__Moraxellaceae	g__Acinetobacter	s__calcoaceticus
29430	0	0	0.447259	0	0	0	0	0	0	0	0	0	0.0110072	0	0	0	0	0	0	0.000637123	0	0	0	0	0	0	0	0	0	0	k__Bacteria	p__Proteobacteria	c__Gammaproteobacteria	o__Pseudomonadales	f__Moraxellaceae	g__Acinetobacter	s__haemolyticus
40214	0	0	6.40204	0	0	0	0	0	0	0.249584	0.121894	0	0.146762	0	0	0	0	0	0	0.0143579	0	0	0.160976	0.235287	0	0.114998	0	1.26909	1.21449	0	k__Bacteria	p__Proteobacteria	c__Gammaproteobacteria	o__Pseudomonadales	f__Moraxellaceae	g__Acinetobacter	s__johnsonii
40215	0.253824	0	1.07732	0	0	0	0	0	0	0	0	0	0.011741	0	0	0	0	0	0	0.000520626	0	0.0639496	0.0228154	0	0	0	0	0	0	0	k__Bacteria	p__Proteobacteria	c__Gammaproteobacteria	o__Pseudomonadales	f__Moraxellaceae	g__Acinetobacter	s__junii
28090	0	0	0.987	0	0	0	0.270018	0.207515	0	0	0.086043	0.581361	0.40066	0.453252	0	0	0	0.0922459	0	0.00117527	0	0.0233962	0.144498	0.467478	0.515956	0.143747	0	0.932165	0	0	k__Bacteria	p__Proteobacteria	c__Gammaproteobacteria	o__Pseudomonadales	f__Moraxellaceae	g__Acinetobacter	s__lwoffii
106654	0	0	0.459321	0	0	0	0	0	0	0	0	0	0	0	0	0	0	0	0	0.00128868	0	0.0233962	0	0	0	0	0	0	0	0	k__Bacteria	p__Proteobacteria	c__Gammaproteobacteria	o__Pseudomonadales	f__Moraxellaceae	g__Acinetobacter	s__nosocomialis
48296	0	0	1.35167	0	0	0	0	0	0	0.65577	0	0	0.0168776	0	0	0	0	0	0	0.000715475	0	0.0623899	0	0.0371506	0	0	0	0	0.368684	0	k__Bacteria	p__Proteobacteria	c__Gammaproteobacteria	o__Pseudomonadales	f__Moraxellaceae	g__Acinetobacter	s__pittii
108981	0.0381859	0	0.257344	0	0	0	0	0	0	0	0	0	0.0330214	0	0	0	0	0	0	0.0026186	0	0.0608301	0	0.049534	0	0	0	0	0.368684	0	k__Bacteria	p__Proteobacteria	c__Gammaproteobacteria	o__Pseudomonadales	f__Moraxellaceae	g__Acinetobacter	s__schindleri
487316	0	0	0.287965	0	0	0	0	0	0	0	0	0	0	0	0	0	0	0	0	0.000298974	0	0	0	0	0	0	0	0	0	0	k__Bacteria	p__Proteobacteria	c__Gammaproteobacteria	o__Pseudomonadales	f__Moraxellaceae	g__Acinetobacter	s__soli
1646498	0	0	0.283016	0	0	0	0	0	0	0	0	0	0	0	0	0	0	0	0	0.000624752	0	0	0	0	0	0	0	0	0	0	k__Bacteria	p__Proteobacteria	c__Gammaproteobacteria	o__Pseudomonadales	f__Moraxellaceae	g__Acinetobacter	s__TTH0-4
52133	0	0	0.946171	0	0	0	0	0	0	0	0	0	0.0110072	0	0	0	0	0	0	0.000845373	0	0	0	0	0	0	0	0	0	0	k__Bacteria	p__Proteobacteria	c__Gammaproteobacteria	o__Pseudomonadales	f__Moraxellaceae	g__Acinetobacter	s__venetianus
480	0	0	0	0	0	0	0	0	0	0	0.0824579	3.6602	0	0	0	0	0	0	0	0	0	0	0	0	0	0	0	0	0	0	k__Bacteria	p__Proteobacteria	c__Gammaproteobacteria	o__Pseudomonadales	f__Moraxellaceae	g__Moraxella	s__catarrhalis
34062	0.0404321	0	0.0293842	0	0	0	0	0	1.04384	85.436	0.0609472	0.296613	0.722803	0	0	0.126502	0	0.168213	0	0.00125775	0	0.0202767	0.0139428	0.0464382	0	0	0	0	0.975927	0	k__Bacteria	p__Proteobacteria	c__Gammaproteobacteria	o__Pseudomonadales	f__Moraxellaceae	g__Moraxella	s__osloensis
1881017	0	0	0	0	0	0	0	0	0	0	0.13265	0	0	0	0	0	0	0	0	0.0893338	0	0	0	0	0	0	0	0	0	0	k__Bacteria	p__Proteobacteria	c__Gammaproteobacteria	o__Pseudomonadales	f__Pseudomonadaceae	g__Pseudomonas	s__7SR1
287	0	0	0.0377355	0	0	0	0	0	0	0	0	0	0.0917262	0	0	0	0	0	0.0241679	0.167288	0	0	0.0329556	0	0	0	0	0	0.23856	0	k__Bacteria	p__Proteobacteria	c__Gammaproteobacteria	o__Pseudomonadales	f__Pseudomonadaceae	g__Pseudomonas	s__aeruginosa
101564	0	0	0	0	0	0	0	0	0	0	0	0.13051	0	0	0	0	0	0	0	0.00685577	0	0	0	0	0	0	0	0	0	0	k__Bacteria	p__Proteobacteria	c__Gammaproteobacteria	o__Pseudomonadales	f__Pseudomonadaceae	g__Pseudomonas	s__alcaliphila
219572	0	0	0	0	0	0	0	0	0	0	0	0	0	0	0	0	0	0	0	0.817478	0	0	0	0	0	0	0	0	0	0	k__Bacteria	p__Proteobacteria	c__Gammaproteobacteria	o__Pseudomonadales	f__Pseudomonadaceae	g__Pseudomonas	s__antarctica
702115	0	0	0	0	0	0	0	0	0	0	0	0	0	0	0	0	0	0	0	0.109583	0	0	0	0	0	0	0	0	0	0	k__Bacteria	p__Proteobacteria	c__Gammaproteobacteria	o__Pseudomonadales	f__Pseudomonadaceae	g__Pseudomonas	s__arsenicoxydans
47878	0	0	0	0	0	0	0	0	0	0	0	0	0	0	0	0	0	0	0.00414432	1.68053	0	0	0.0253504	0.0712052	0	0	0	0	0	0	k__Bacteria	p__Proteobacteria	c__Gammaproteobacteria	o__Pseudomonadales	f__Pseudomonadaceae	g__Pseudomonas	s__azotoformans
930166	0	0	0	0	0	0	0	0	0	0	0	0	0	0	0	0	0	0	0	0.463589	0	0	0	0	0	0	0	0	0	0	k__Bacteria	p__Proteobacteria	c__Gammaproteobacteria	o__Pseudomonadales	f__Pseudomonadaceae	g__Pseudomonas	s__brassicacearum
129817	0	0	0	0	0	0	0	0	0	0	0.0967985	0.172035	0	0	0.342173	0.506009	0.154574	0.0759672	0.0197947	17.7641	0.347584	0.0748678	0.40434	0.767778	0	0.0990257	1.2627	0.404313	0.498807	0	k__Bacteria	p__Proteobacteria	c__Gammaproteobacteria	o__Pseudomonadales	f__Pseudomonadaceae	g__Pseudomonas	s__brenneri
1761895	0	0	0	0	0	0	0	0	0	0	0	0	0	0	0	0	0	0	0	0.285442	0	0	0	0	0	0	0	0	0	0	k__Bacteria	p__Proteobacteria	c__Gammaproteobacteria	o__Pseudomonadales	f__Pseudomonadaceae	g__Pseudomonas	s__bs2935
651740	0	0	0	0	0	0	0	0	0	0	0	0	0	0	0	0	0	0	0	0.572626	0	0	0	0	0	0	0	0	0	0	k__Bacteria	p__Proteobacteria	c__Gammaproteobacteria	o__Pseudomonadales	f__Pseudomonadaceae	g__Pseudomonas	s__cedrina
587753	0	0	0.00618304	0	0	0	0	0	0	0	0	0	0	0	0	0	0	0	0.00437511	1.00447	0	0	0.0228154	0	0	0	0	0	0	0	k__Bacteria	p__Proteobacteria	c__Gammaproteobacteria	o__Pseudomonadales	f__Pseudomonadaceae	g__Pseudomonas	s__chlororaphis
47879	0	0	0	0	0	0	0	0	0	0	0	0	0	0	0	0	0	0	0	0.130899	0	0	0	0	0	0	0	0	0	0	k__Bacteria	p__Proteobacteria	c__Gammaproteobacteria	o__Pseudomonadales	f__Pseudomonadaceae	g__Pseudomonas	s__corrugata
1534110	0	0	0	0	0	0	0	0	0	0	0	0	0	0	0	0	0	0	0	0.107866	0	0	0	0	0	0	0	0	0	0	k__Bacteria	p__Proteobacteria	c__Gammaproteobacteria	o__Pseudomonadales	f__Pseudomonadaceae	g__Pseudomonas	s__DR
359110	0	0	0	0	0	0	0	0	0	0	0	0	0	0	0	0	0	0	0	0.636183	0	0	0.0164778	0.0650135	0	0	0	0	0	0	k__Bacteria	p__Proteobacteria	c__Gammaproteobacteria	o__Pseudomonadales	f__Pseudomonadaceae	g__Pseudomonas	s__extremaustralis
169669	0	0	0	0	0	0	0	0	0	0	0	0	0	0	0	0	0	0	0	0.489066	0	0	0	0	0	0	0	0	0	0	k__Bacteria	p__Proteobacteria	c__Gammaproteobacteria	o__Pseudomonadales	f__Pseudomonadaceae	g__Pseudomonas	s__extremorientalis
2018067	0	0	0	0	0	0	0	0	0	0	0	0	0	0	0	0	0	0	0.00989418	7.32991	0	0.037434	0.110275	0.188849	0	0	0	0	0	0	k__Bacteria	p__Proteobacteria	c__Gammaproteobacteria	o__Pseudomonadales	f__Pseudomonadaceae	g__Pseudomonas	s__FDAARGOS_380
294	0	0	0.0129909	0	0	0	0	0	0	0	0.516259	0	0	0	0.81266	1.23972	0.388013	0.314721	0.08079	51.6546	1.61627	0.237081	1.01909	2.41169	0.74527	0.367353	0	0.898473	1.90848	0	k__Bacteria	p__Proteobacteria	c__Gammaproteobacteria	o__Pseudomonadales	f__Pseudomonadaceae	g__Pseudomonas	s__fluorescens
296	0	0	0.00958878	0	0	0	0	0	0	0	0	0	0	0	0	0	0	0	0.00252873	0.305704	0	0	0	0	0	0	0	0.134771	0	0	k__Bacteria	p__Proteobacteria	c__Gammaproteobacteria	o__Pseudomonadales	f__Pseudomonadaceae	g__Pseudomonas	s__fragi
104087	0	0	0	0	0	0	0	0	0	0	0	0	0	0	0	0	0	0	0	0.298447	0	0	0	0	0	0	0	0	0	0	k__Bacteria	p__Proteobacteria	c__Gammaproteobacteria	o__Pseudomonadales	f__Pseudomonadaceae	g__Pseudomonas	s__frederiksbergensis
1659194	0	0	0	0	0	0	0	0	0	0	0	0	0	0	0	0	0	0	0	0.29357	0	0	0	0	0	0	0	0	0	0	k__Bacteria	p__Proteobacteria	c__Gammaproteobacteria	o__Pseudomonadales	f__Pseudomonadaceae	g__Pseudomonas	s__GR
198620	0	0	0	0	0	0	0	0	0	0	0	0	0	0	0	0	0	0	0	0.232562	0	0	0	0	0	0	0	0	0	0	k__Bacteria	p__Proteobacteria	c__Gammaproteobacteria	o__Pseudomonadales	f__Pseudomonadaceae	g__Pseudomonas	s__koreensis
75588	0	0	0	0	0	0	0	0	0	0	0	0	0	0	0	0	0	0	0	0.621032	0	0	0	0	0	0	0	0	0	0	k__Bacteria	p__Proteobacteria	c__Gammaproteobacteria	o__Pseudomonadales	f__Pseudomonadaceae	g__Pseudomonas	s__libanensis
163011	0	0	0	0	0	0	0	0	0	0	0	0	0	0	0	0	0	0	0	0.130444	0	0	0	0	0	0	0	0	0	0	k__Bacteria	p__Proteobacteria	c__Gammaproteobacteria	o__Pseudomonadales	f__Pseudomonadaceae	g__Pseudomonas	s__lini
75612	0	0	0	0	0	0	0	0	0	0	0	0	0	0	0	0	0	0	0	0.177471	0	0	0	0	0	0	0	0	0	0	k__Bacteria	p__Proteobacteria	c__Gammaproteobacteria	o__Pseudomonadales	f__Pseudomonadaceae	g__Pseudomonas	s__mandelii
183795	0	0	0	0	0	0	0	0	0	0	0	0	0	0	0	0	0	0	0	0.124929	0	0	0	0	0	0	0	0	0	0	k__Bacteria	p__Proteobacteria	c__Gammaproteobacteria	o__Pseudomonadales	f__Pseudomonadaceae	g__Pseudomonas	s__mediterranea
300	0	0	0	0	0	0	0	0	0	0	0	0.166103	0	0	0	0	0	0	0	0.0803211	0	0	0	0	0	0	0	0	0	0	k__Bacteria	p__Proteobacteria	c__Gammaproteobacteria	o__Pseudomonadales	f__Pseudomonadaceae	g__Pseudomonas	s__mendocina
76759	0	0	0.00464235	0	0	0	0	0	0	0	0	0	0	0	0	0	0	0	1.89891	0.111521	0	0	0	0	0	0	0	0	0	0	k__Bacteria	p__Proteobacteria	c__Gammaproteobacteria	o__Pseudomonadales	f__Pseudomonadaceae	g__Pseudomonas	s__monteilii
46679	0	0	0	0	0	0	0	0	0	0	0	0	0	0	0	0	0	0	0	1.05549	0	0	0.026618	0.049534	0	0	0	0	0	0	k__Bacteria	p__Proteobacteria	c__Gammaproteobacteria	o__Pseudomonadales	f__Pseudomonadaceae	g__Pseudomonas	s__mucidolens
2025658	0	0	0	0	0	0	0	0	0	0	0	0	0	0	0	0	0	0	0	0.427109	0	0	0	0	0	0	0	0	0	0	k__Bacteria	p__Proteobacteria	c__Gammaproteobacteria	o__Pseudomonadales	f__Pseudomonadaceae	g__Pseudomonas	s__NS1(2017)
76758	0	0	0	0	0	0	0	0	0	0	0	0	0	0	0	0	0	0	0	0.567372	0	0	0	0	0	0	0	0	0	0	k__Bacteria	p__Proteobacteria	c__Gammaproteobacteria	o__Pseudomonadales	f__Pseudomonadaceae	g__Pseudomonas	s__orientalis
47885	0	0	0.00494643	0	0	0	0	0	3.60125	0	0	0	0	0	0	0	0	0	0.278276	0.0102888	0	0	0.0126752	0	0	0	0	0	0	0	k__Bacteria	p__Proteobacteria	c__Gammaproteobacteria	o__Pseudomonadales	f__Pseudomonadaceae	g__Pseudomonas	s__oryzihabitans
200451	0	0	0	0	0	0	0	0	0	0	0	0	0	0	0	0	0	0	0	0.667032	0	0	0	0	0	0	0	0	0	0	k__Bacteria	p__Proteobacteria	c__Gammaproteobacteria	o__Pseudomonadales	f__Pseudomonadaceae	g__Pseudomonas	s__poae
1148509	0	0	0	0	0	0	0	0	0	0	0	0	0	0	0	0	0	0	0	0.13047	0	0	0	0	0	0	0	0	0	0	k__Bacteria	p__Proteobacteria	c__Gammaproteobacteria	o__Pseudomonadales	f__Pseudomonadaceae	g__Pseudomonas	s__prosekii
380021	0	0	0	0	0	0	0	0	0	0	0	0	0	0	0	0	0	0	0	0.399186	0	0	0	0	0	0	0	0	0	0	k__Bacteria	p__Proteobacteria	c__Gammaproteobacteria	o__Pseudomonadales	f__Pseudomonadaceae	g__Pseudomonas	s__protegens
330	0	0	0	0	0	0	0	0	0	0	0	1.31696	0.0476976	0	0	0	0	0	0.00759624	0.0892167	0	0	0	0.0712052	0	0	0	0	0	0	k__Bacteria	p__Proteobacteria	c__Gammaproteobacteria	o__Pseudomonadales	f__Pseudomonadaceae	g__Pseudomonas	s__pseudoalcaligenes
237610	0	0	0.00340574	0	0	0	0	0	2.13987	0	0	0	0	0	0	0	0	0	0.169636	0.019534	0	0	0	0	0	0	0	0	0	0	k__Bacteria	p__Proteobacteria	c__Gammaproteobacteria	o__Pseudomonadales	f__Pseudomonadaceae	g__Pseudomonas	s__psychrotolerans
303	0	0	0.46458	0	0.443459	0	0	0	0	0	0	0.213561	0.0733811	1.03299	0	0	0	0	0.036367	1.12329	0	0.0795471	0.0316881	0.0866846	0	0	0	0.404313	1.1928	0	k__Bacteria	p__Proteobacteria	c__Gammaproteobacteria	o__Pseudomonadales	f__Pseudomonadaceae	g__Pseudomonas	s__putida
76760	0	0	0	0	0	0	0	0	0	0	0	0	0	0	0	0	0	0	0	0.598415	0	0	0	0	0	0	0	0	0	0	k__Bacteria	p__Proteobacteria	c__Gammaproteobacteria	o__Pseudomonadales	f__Pseudomonadaceae	g__Pseudomonas	s__rhodesiae
1853130	0	0	0	0	0	0	0	0	0	0	0	0	0	0	0	0	0	0	0	0.141524	0	0	0	0	0	0	0	0	0	0	k__Bacteria	p__Proteobacteria	c__Gammaproteobacteria	o__Pseudomonadales	f__Pseudomonadaceae	g__Pseudomonas	s__silesiensis
321846	0	0	0	0	0	0	0	0	0	0	0	0	0	0	0	0	0	0	0	0.155466	0	0	0	0	0	0	0	0	0	0	k__Bacteria	p__Proteobacteria	c__Gammaproteobacteria	o__Pseudomonadales	f__Pseudomonadaceae	g__Pseudomonas	s__simiae
1500687	0	0	0	0	0	0	0	0	0	0	0	0	0	0	0	0	0	0	0	0.161839	0	0	0	0	0	0	0	0	0	0	k__Bacteria	p__Proteobacteria	c__Gammaproteobacteria	o__Pseudomonadales	f__Pseudomonadaceae	g__Pseudomonas	s__St29
316	0.0853568	0	0.00897047	0	0.354767	0	0.197321	0.311272	0	0	0.13265	0.219493	0.0359567	0	0.342173	0	0	0	0.00851943	0.111326	0	0	0.0354906	0.0650135	0	0	0	0	0.325309	6.25	k__Bacteria	p__Proteobacteria	c__Gammaproteobacteria	o__Pseudomonadales	f__Pseudomonadaceae	g__Pseudomonas	s__stutzeri
47883	0	0	0	0	0	0	0	0	0	0	0	0	0	0	0	0	0	0	0	2.4797	0	0	0	0	0	0	0	0	0	0	k__Bacteria	p__Proteobacteria	c__Gammaproteobacteria	o__Pseudomonadales	f__Pseudomonadaceae	g__Pseudomonas	s__synxantha
317	0	0	0	0	0	0	0	0	0	0	0	0	0	0	0	0	0	0	0	0.951472	0	0	0	0	0	0	0	0	0	0	k__Bacteria	p__Proteobacteria	c__Gammaproteobacteria	o__Pseudomonadales	f__Pseudomonadaceae	g__Pseudomonas	s__syringae
1415630	0	0	0	0	0	0	0	0	0	0	0	0	0	0	0	0	0	0	0	0.434535	0	0	0	0	0	0	0	0	0	0	k__Bacteria	p__Proteobacteria	c__Gammaproteobacteria	o__Pseudomonadales	f__Pseudomonadaceae	g__Pseudomonas	s__TKP
29442	0	0	0	0	0	0	0	0	0	0	0	0	0	0	0	0	0	0	0	0.647211	0	0	0	0.0464382	0	0	0	0	0	0	k__Bacteria	p__Proteobacteria	c__Gammaproteobacteria	o__Pseudomonadales	f__Pseudomonadaceae	g__Pseudomonas	s__tolaasii
200450	0	0	0	0	0	0	0	0	0	0	0	0	0	0	0	0	0	0	0	0.968197	0	0	0.0304206	0.0557258	0	0	0	0	0	0	k__Bacteria	p__Proteobacteria	c__Gammaproteobacteria	o__Pseudomonadales	f__Pseudomonadaceae	g__Pseudomonas	s__trivialis
198618	0	0	0	0	0	0	0	0	0	0	0	0	0	0	0	0	0	0	0	0.126386	0	0	0	0	0	0	0	0	0	0	k__Bacteria	p__Proteobacteria	c__Gammaproteobacteria	o__Pseudomonadales	f__Pseudomonadaceae	g__Pseudomonas	s__umsongensis
1207075	0	0	0	0	0	0	0	0	0	0	0	0	0	0	0	0	0	0	0	0.129728	0	0	0	0	0	0	0	0	0	0	k__Bacteria	p__Proteobacteria	c__Gammaproteobacteria	o__Pseudomonadales	f__Pseudomonadaceae	g__Pseudomonas	s__UW4
95300	0	0	0	0	0	0	0	0	0	0	0	0	0	0	0	0	0	0	0	0.131991	0	0	0	0	0	0	0	0	0	0	k__Bacteria	p__Proteobacteria	c__Gammaproteobacteria	o__Pseudomonadales	f__Pseudomonadaceae	g__Pseudomonas	s__vancouverensis
76761	0	0	0	0	0	0	0	0	0	0	0	0	0	0	0	0	0	0	0	0.819064	0	0	0	0	0	0	0	0	0	0	k__Bacteria	p__Proteobacteria	c__Gammaproteobacteria	o__Pseudomonadales	f__Pseudomonadaceae	g__Pseudomonas	s__veronii
1495331	0	0	0	0	0	0	0	0	0	0	0	0	0	0	0	0	0	0	0	0.57338	0	0	0	0	0	0	0	0	0	0	k__Bacteria	p__Proteobacteria	c__Gammaproteobacteria	o__Pseudomonadales	f__Pseudomonadaceae	g__Pseudomonas	s__WCS374
515393	0	0	0	0	0	0	0	0	0	0	0	0	0	0	0	0	0	0	0	0.454862	0	0	0	0	0	0	0	0	0	0	k__Bacteria	p__Proteobacteria	c__Gammaproteobacteria	o__Pseudomonadales	f__Pseudomonadaceae	g__Pseudomonas	s__yamanorum
40324	0	0	7.03891	1.74556	0	0	0	0	0	0	0.0609472	0.195764	1.55935	0.537578	0.342173	0.366856	0.107256	0.0841066	45.1093	0.127023	0.295447	0.268276	0.131822	0.0959723	0	0.0606931	0.384299	0.146002	1.60486	5.20833	k__Bacteria	p__Proteobacteria	c__Gammaproteobacteria	o__Xanthomonadales	f__Xanthomonadaceae	g__Stenotrophomonas	s__maltophilia
2005046	0	0	0.0306214	0	0	0	0	0	0	0	0	0	0.0161438	0	0	0	0	0	0.174009	0.000363923	0	0	0	0	0	0	0	0	0	0	k__Bacteria	p__Proteobacteria	c__Gammaproteobacteria	o__Xanthomonadales	f__Xanthomonadaceae	g__Stenotrophomonas	s__WZN-1
339	0	0	0.00340574	0	0	0	0	0.289039	0	0	0.0609472	0	0.01541	0	0	0	0	0	0.00322113	0	0	0	0	0	0	0	0	0	0.47712	0	k__Bacteria	p__Proteobacteria	c__Gammaproteobacteria	o__Xanthomonadales	f__Xanthomonadaceae	g__Xanthomonas	s__campestris
239935	0	0	0	0	0	0	0	0	0	0	0	0	0	0	0.313658	0	0	0	0	0	0	0	0	0	0	0	0	0	0	0	k__Bacteria	p__Verrucomicrobia	c__Verrucomicrobiae	o__Verrucomicrobiales	f__Verrucomicrobiaceae	g__Akkermansia	s__muciniphila
