# Supplementary material for: Maternal diet alters human milk oligosaccharide composition with implications for the milk metagenome
Source: Sci Rep. 2020 Dec 16;10:22092. doi: 10.1038/s41598-020-79022-6 (PMC7745035; doi:10.1038/s41598-020-79022-6)
Supplement: Supplementary file 4 — Supplementary Table S3b. [file 41598_2020_79022_MOESM4_ESM.xlsx]

## Sheet: Table_S3b_postdecontam
TaxID	Subject A - Glucose Diet	Subject A - Galactose Diet	Subject B - Glucose Diet	Subject B - Galactose Diet	Subject C - Galactose Diet	Subject C - Glucose Diet	Subject D - Glucose Diet	Subject D - Galactose Diet	Subject E - Glucose Diet	Subject E - Galactose Diet	Subject F - Galactose Diet	Subject F - Glucose Diet	Subject G - Galactose Diet	Subject G - Glucose Diet	Subject H - Carbohydrate Diet	Subject H - Fat Diet	Subject I - Carbohydrate Diet	Subject I - Fat Diet	Subject J - Carbohydrate Diet	Subject J - Fat Diet	Subject K - Carbohydrate Diet	Subject K - Fat Diet	Subject L - Carbohydrate Diet	Subject L - Fat Diet	Subject M - Carbohydrate Diet	Subject M - Fat Diet	Subject N - Carbohydrate Diet	Subject N - Fat Diet	Kingdom	Phylum	Class	Order	Family	Genus	Species
33011	0.0401693	0	0.00693493	0	0.931174	0.45867	0.394581	0.187914	0	0	0.102004	0	2.09183	0.235779	0.736707	0	0.643547	0.454244	0	0	0	0	0.0540443	0.836256	0	1.09689	0	0	k__Bacteria	p__Actinobacteria	c__Actinobacteria	o__Propionibacteriales	f__Propionibacteriaceae	g__Cutibacterium	s__granulosum
1925548	0	0	0	0	0	0	0	0	0	0	0	0	0.184573	0.751547	0	0	0	0.113561	0	0	0	0	0.0327541	0	0	0	0	0	k__Bacteria	p__Proteobacteria	c__Alphaproteobacteria	o__Pelagibacterales	f__Pelagibacterales?	g__Candidatus_Fonsibacter	s__
1528099	0	0	0.0118885	0	0	0	0	0	0	0	0	0	0.215857	0.162098	0	0	0	0	0	0	0	0	0	0	0	0	0	0	k__Bacteria	p__Actinobacteria	c__Actinobacteria	o__Corynebacteriales	f__unclassifedCorynebacteriales	g__Lawsonella	s__clevelandensis
2003315	0	0	0.0530293	11.3383	0	0	0	0	0	0	0	0	0	0	0	0	0	0	0	0	0	0	0	0	0	0	0	0	k__Bacteria	p__Proteobacteria	c__Alphaproteobacteria	o__Sphingomonadales	f__Erythrobacteraceae	g__Porphyrobacter	s__spCACIAM_03H1
1704499	0	0	0.45298	0	0	0	0	0	0	0	0	0	0	0	0	0	0	0	0	0.000849487	0	0	0	0	0	0	0	0	k__Bacteria	p__Proteobacteria	c__Gammaproteobacteria	o__Methylococcales	f__Methylococcaceae	g__Methylovulum	s__psychrotolerans
33010	0	0	0	0	0	0.199422	0	0	0	0	0	0	0.263825	0	0	0	0	0	0	0	0	0	0	0.647424	0	0	0	0	k__Bacteria	p__Actinobacteria	c__Actinobacteria	o__Propionibacteriales	f__Propionibacteriaceae	g__Cutibacterium	s__avidum
178339	0.0294574	0.173956	0	0	0	0	0	0.237365	0	0	0.0510022	0	0.196044	0	0	0	0	0	0	0	0	0	0	0	0	0	0	0	k__Bacteria	p__Actinobacteria	c__Actinobacteria	o__Actinomycetales	f__Actinomycetaceae	g__Actinomyces	s__hongkongensis
52773	0	0.521869	0.0108978	0	0	0	0	0.257146	0	0	0.0918039	0	0.221071	0	0.992953	0	0	0	0	0	0	0	0	0	0	0	0	0	k__Bacteria	p__Actinobacteria	c__Actinobacteria	o__Actinomycetales	f__Actinomycetaceae	g__Actinomyces	s__meyeri
1487956	0	0	0	0	0	0.319075	0	0	0	0	0	0	5.48505	0	0	0	0	0	0	0	0	0	0	0	0	0	0	0	k__Bacteria	p__Actinobacteria	c__Actinobacteria	o__Actinomycetales	f__Corynebacteriaceae	g__Corynebacterium	s__ATCC
169292	0	0	0	0	0.931174	0.777745	0	0	0	0	0	0	0.432756	0	0	0	0.214516	0	0	0	0	0	0	0	0	0	0	0	k__Bacteria	p__Actinobacteria	c__Actinobacteria	o__Actinomycetales	f__Corynebacteriaceae	g__Corynebacterium	s__aurimucosum
38289	0.115152	0	0	0	3.11741	2.40303	0	0	0	0	0	0	0.420243	0	0	0	0	0	0	0	0	0	0.0818854	0.728352	0	0	0	0	k__Bacteria	p__Actinobacteria	c__Actinobacteria	o__Actinomycetales	f__Corynebacteriaceae	g__Corynebacterium	s__jeikeium
161879	0	0	0	0	17.4494	6.63077	0	0	0	0	0	0	0.116792	0	0	0	0	0	0	0	0	0	0	0	0	0	0	0	k__Bacteria	p__Actinobacteria	c__Actinobacteria	o__Actinomycetales	f__Corynebacteriaceae	g__Corynebacterium	s__kroppenstedtii
146827	0	0	0	0	0.688259	10.2104	0	0	0	0	0.428418	1.27389	0.139733	0	0	0	18.8237	1.58039	0	0	0	0	0	0	0	4.81414	0	0	k__Bacteria	p__Actinobacteria	c__Actinobacteria	o__Actinomycetales	f__Corynebacteriaceae	g__Corynebacterium	s__simulans
161899	0	0	0	0	0	0.558381	0	0	0	0	0	0	0.0938506	0	0	0	0.178763	0	0	0	0	0	0	0	0	0	0	0	k__Bacteria	p__Actinobacteria	c__Actinobacteria	o__Actinomycetales	f__Corynebacteriaceae	g__Corynebacterium	s__singulare
43770	0	0	0	0	0	1.06691	0	0	0	0	0	0	0.134519	0	0	0	1.01895	0	0	0	0	0	0	0	0	0	0	0	k__Bacteria	p__Actinobacteria	c__Actinobacteria	o__Actinomycetales	f__Corynebacteriaceae	g__Corynebacterium	s__striatum
1276	0	0	0	0	0	0	0	0	0	0	0	0	0.0125159	0	0.352338	0	0	0	0	0	0	0	0	0	0	0	0	0	k__Bacteria	p__Actinobacteria	c__Actinobacteria	o__Actinomycetales	f__Intrasporangiaceae	g__Kytococcus	s__sedentarius
1270	0.0267795	0	0	0	0	0.159537	0.276207	0	0	0	0.112205	0.477707	0.0907224	0	0.640615	1.19135	0.858062	0.378537	0	0	0	0.102801	0.109726	1.96925	0	1.70628	0	0	k__Bacteria	p__Actinobacteria	c__Actinobacteria	o__Actinomycetales	f__Micrococcaceae	g__Micrococcus	s__luteus
2047	0.0455251	0	0	0	0	0.408814	0	0	0	0	0	0	0.141819	0	0.320307	0.201613	0	0	0	0	0	0	0.0180148	0	0	0.609384	0	0	k__Bacteria	p__Actinobacteria	c__Actinobacteria	o__Actinomycetales	f__Micrococcaceae	g__Rothia	s__dentocariosa
43675	2.29768	33.909	0.0723578	0	20.4049	7.91704	7.20768	2.50223	3.78007	0	4.6463	2.61943	1.64969	1.94518	17.3286	4.01393	0	0.198732	1.1205	0.000184831	6.47773	0.0945101	0	0.593472	2.20751	0.609384	1.71429	0	k__Bacteria	p__Actinobacteria	c__Actinobacteria	o__Actinomycetales	f__Micrococcaceae	g__Rothia	s__mucilaginosa
445576	0	0	0.357824	29.7398	0	0	0	0	0	0	0	0	0	0	0	0	0	0	0	0	0	0	0	0	0	0	0	0	k__Bacteria	p__Actinobacteria	c__Actinobacteria	o__Actinomycetales	f__Pseudonocardiaceae	g__Pseudonocardia	s__AL041005-10
240495	0	0	0.0426217	3.5316	0	0	0	0	0	0	0	0	0	0	0	0	0	0	0	0	0	0	0	0	0	0	0	0	k__Bacteria	p__Actinobacteria	c__Actinobacteria	o__Actinomycetales	f__Pseudonocardiaceae	g__Pseudonocardia	s__dioxanivorans
1641402	0	0	0.0594722	4.08922	0	0	0	0	0	0	0	0	0	0	0	0	0	0	0	0	0	0	0	0	0	0	0	0	k__Bacteria	p__Actinobacteria	c__Actinobacteria	o__Actinomycetales	f__Pseudonocardiaceae	g__Pseudonocardia	s__HH130629-09
1680	1.19437	0	0	0	0	0	0	0	0	0	0	0	0	0	0	0	0	0	0	0	0	0	0	0	0	0	0	3.11027	k__Bacteria	p__Actinobacteria	c__Actinobacteria	o__Bifidobacteriales	f__Bifidobacteriaceae	g__Bifidobacterium	s__adolescentis
1681	0	0	0	0	0.931174	0.54841	0	0	0	0	0	0	0	0	0	0	0	0	0	0	0	0	0	0	0	0	0	0	k__Bacteria	p__Actinobacteria	c__Actinobacteria	o__Bifidobacteriales	f__Bifidobacteriaceae	g__Bifidobacterium	s__bifidum
1685	0	0	0	0	0	0	0	0	0	0	0	0	2.16169	0.559976	0.44843	0.531525	0	0	0	0	0	0	0	0	0	0	0	0	k__Bacteria	p__Actinobacteria	c__Actinobacteria	o__Bifidobacteriales	f__Bifidobacteriaceae	g__Bifidobacterium	s__breve
2702	0.0749826	0	0	0	0	0	0.263054	1.38463	0	0	0.102004	0.143312	1.5183	0	0	0	0	0	0	0	0	0	0.0180148	0.323712	0	0	0	0	k__Bacteria	p__Actinobacteria	c__Actinobacteria	o__Bifidobacteriales	f__Bifidobacteriaceae	g__Gardnerella	s__vaginalis
1382	0	0	0	0	0	0	2.56478	0.781327	0	0	0	0	0.223156	0	0	0	0	0	0	0	0	0	0	0	0	0	0	0	k__Bacteria	p__Actinobacteria	c__Coriobacteriia	o__Coriobacteriales	f__Coriobacteriaceae	g__Atopobium	s__parvulum
28131	0.050881	0	0	0	0	0	0.302512	0	0	0	0	0	0.506794	0	0	0	0	0	0	0	0	0	0	0	0	0	0	0	k__Bacteria	p__Bacteroidetes	c__Bacteroidia	o__Bacteroidales	f__Prevotellaceae	g__Prevotella	s__intermedia
28132	0.543624	0	0.0232933	0	0.647773	0.189451	0.407734	0.276926	0	0	0	0	2.31603	0	0	0	0	0.198732	0	0	0	0	0.0311165	0	0	0.792201	0	0	k__Bacteria	p__Bacteroidetes	c__Bacteroidia	o__Bacteroidales	f__Prevotellaceae	g__Prevotella	s__melaninogenica
652716	0.0615929	0	0	0	0.607287	0	0	0	0	0	0.0765032	0	0.562061	0	0	0	0	0	0	0	0	0	0	0	0	0	0	0	k__Bacteria	p__Bacteroidetes	c__Bacteroidia	o__Bacteroidales	f__Prevotellaceae	g__Prevotella	s__oral
589437	0.0776606	0	0	0	0	0	0.223596	0	0	0	0	0	0.333691	0	0	0	0	0	0	0	0	0	0	0	0	0	0	0	k__Bacteria	p__Bacteroidetes	c__Bacteroidia	o__Bacteroidales	f__Prevotellaceae	g__Prevotella	s__scopos
327575	0	0	0	0	1.1336	0	0	0	0	0	0	0	0.323264	0	0	0	0	0	0	0	0	0	0	0	0	0	0	0	k__Bacteria	p__Bacteroidetes	c__Flavobacteriia	o__Flavobacteriales	f__Flavobacteriaceae	g__Capnocytophaga	s__leadbetteri
2005458	0	0	0	0	0	0	0	0.217585	0	0	0	0	0	0	0	0	0	0	0	0	0	0	0.0327541	0	0	0	0	0	k__Bacteria	p__Cyanobacteria	c__Nostocophycideae	o__Nostocales	f__Nostocaceae	g__Nostoc	s__NIES-4103
1173027	0	0	0	0	0	0	0	0.207695	0	0	0	0	0	0	0	0	0	0	0	0	0	0	0.396325	0	0	0	0	0	k__Bacteria	p__Cyanobacteria	c__Oscillatoriophycideae	o__Oscillatoriales	f__Phormidiaceae	g__Microcoleus	s__PCC
1428	0	0	0	0	0	0	0	0	0	0	17.0653	0	0	0.928382	0	0	0	0	55.2095	0.00106492	0	1.57517	0	0	0	0	0	0	k__Bacteria	p__Firmicutes	c__Bacilli	o__Bacillales	f__Bacillaceae	g__Bacillus	s__thuringiensis
1715860	0	0	0	0	0	0	0	0	0	0	0	0	0	0	0	0	0	0	0	0	0	0	0	1.51066	0	4.20475	0	0	k__Bacteria	p__Firmicutes	c__Bacilli	o__Bacillales	f__Staphylococcaceae	g__Staphylococcus	s__AntiMn-1
1280	0.152643	0	0.027258	9.10781	2.10526	8.39565	0	0.524182	5.49828	10.1449	0.158107	0.509554	0.667383	0.279988	2.04997	0.58651	43.636	81.0732	1.8945	0.000725859	20.4453	85.7207	94.5726	25.5193	21.8543	41.8647	16.7143	13.9491	k__Bacteria	p__Firmicutes	c__Bacilli	o__Bacillales	f__Staphylococcaceae	g__Staphylococcus	s__aureus
29388	0.0883723	0	0	0	0.97166	0.937282	1.2232	0.840669	0	0	0.219309	0.119427	0.397301	0.338933	0.704676	0	2.02002	0.927416	0.0379526	0	0	0	0.0933493	1.78042	0	2.62035	0	0	k__Bacteria	p__Firmicutes	c__Bacilli	o__Bacillales	f__Staphylococcaceae	g__Staphylococcus	s__capitis
1283	0	0	0	0	0.647773	0.837571	0.34197	0.148353	0	0	0	0.167197	0.376445	0.221043	0	0	9.38506	0.558342	0.0844682	0	7.28745	0	0.0982624	1.32182	0	2.86411	0	0	k__Bacteria	p__Firmicutes	c__Bacilli	o__Bacillales	f__Staphylococcaceae	g__Staphylococcus	s__haemolyticus
28035	0.0401693	0	0	2.41636	1.25506	2.60245	0	0	0	0	0	0	0.0385831	1.14943	0	0	2.93171	2.59298	0.28271	0	0	0	0.0982624	1.26787	0	7.922	5	4.99529	k__Bacteria	p__Firmicutes	c__Bacilli	o__Bacillales	f__Staphylococcaceae	g__Staphylococcus	s__lugdunensis
45972	0	0	0	0	0.809717	0.219364	0	0	0	0	0.158107	0	0.0260697	0	0.640615	0.439883	3.468	0.529952	0.174108	0	0	0.0447679	0.352107	4.37011	0	0	17.8571	1.69651	k__Bacteria	p__Firmicutes	c__Bacilli	o__Bacillales	f__Staphylococcaceae	g__Staphylococcus	s__pasteuri
1286	0	0	0	2.7881	0	0.478612	0	0	0	0	0	0	0	0	0	0	1.01895	0.123024	0.0706444	0	0	0	0.0425804	0	0	0.609384	0	0	k__Bacteria	p__Firmicutes	c__Bacilli	o__Bacillales	f__Staphylococcaceae	g__Staphylococcus	s__simulans
1292	0	0	0	0	0.526316	0.139595	0	0.257146	0	0	0.372316	0	0.0437969	0	0	0	2.19878	0.208195	0.043063	0	0	0	0.0720591	0.485568	0	0.670322	0	1.88501	k__Bacteria	p__Firmicutes	c__Bacilli	o__Bacillales	f__Staphylococcaceae	g__Staphylococcus	s__warneri
47770	0	0	0	0	0	0.159537	0	0.138463	0	0	0	0	0	0	0	0	0	0	0	0	0	0	0	0	0	0	0	0	k__Bacteria	p__Firmicutes	c__Bacilli	o__Lactobacillales	f__Lactobacillaceae	g__Lactobacillus	s__crispatus
1613	0	0	0	0	0	0	0.999605	0.998912	0	0	0	0	0	0	0	0	0	0	0	0	0	0	0	0	0	0	0	0	k__Bacteria	p__Firmicutes	c__Bacilli	o__Lactobacillales	f__Lactobacillaceae	g__Lactobacillus	s__fermentum
1596	0	0	0	0	0	0	22.0834	10.6814	0	0	0	0	0	0	0	0	0	0	0	0	0	0	0	0	0	0	0	0	k__Bacteria	p__Firmicutes	c__Bacilli	o__Lactobacillales	f__Lactobacillaceae	g__Lactobacillus	s__gasseri
1358	0.0294574	0	0	0	0	0	0	0	0	0	0.071403	0.0955413	0.0573531	0	0	0	0	0	0	0	0	0	0	0.701376	0	0	0	1.50801	k__Bacteria	p__Firmicutes	c__Bacilli	o__Lactobacillales	f__Streptococcaceae	g__Lactococcus	s__lactis
1759399	0.0723046	1.24254	0.0114012	0	0.688259	0.119653	0.986453	0.395609	0	0	0.433519	0.286624	0.493238	0.353669	1.28123	0.549853	0	0	0	0	0	0	0	0	0	0	0	0	k__Bacteria	p__Firmicutes	c__Bacilli	o__Lactobacillales	f__Streptococcaceae	g__Streptococcus	s__A12
1328	0.053559	0.857356	0	0	0	0	0	0	0	0	0.0612026	0.103503	0.547462	0	0.44843	0.219941	0	0	0	0	0	0	0	0	0	0	0	0	k__Bacteria	p__Firmicutes	c__Bacilli	o__Lactobacillales	f__Streptococcaceae	g__Streptococcus	s__anginosus
45634	0.101762	0.198807	0.0123919	0	0	0	0.184138	0.158244	0	0	0.219309	0.183121	0.18353	0	0	0	0	0	0	0	0	0	0	0	0	0	0	0	k__Bacteria	p__Firmicutes	c__Bacilli	o__Lactobacillales	f__Streptococcaceae	g__Streptococcus	s__cristatus
1839799	1.64426	0	0.027258	0	1.417	1.36604	1.11798	0.504401	0	0	0.525323	0.437898	1.10744	1.1789	0	0	0	0	0	0	0	0.177414	0	0	0	0	0	0	k__Bacteria	p__Firmicutes	c__Bacilli	o__Lactobacillales	f__Streptococcaceae	g__Streptococcus	s__FDAARGOS_192
1302	0.380269	0.54672	0.0302318	0	0	0.129624	0	0.118683	0	0	0.326414	0.286624	0.569361	0.530504	0.576553	0.403226	0	0.0946342	0	0	0	0	0.0294787	0	0	0	0	0	k__Bacteria	p__Firmicutes	c__Bacilli	o__Lactobacillales	f__Streptococcaceae	g__Streptococcus	s__gordonii
1888195	0	0.149105	0	0	0	0	0	0	0	0	0	0	0.0208557	0	0	0	0	0	0	0	0	0	0	0	0	0	0	0	k__Bacteria	p__Firmicutes	c__Bacilli	o__Lactobacillales	f__Streptococcaceae	g__Streptococcus	s__himalayensis
1156431	0.192812	1.10586	0	0	0	0.199422	0.946995	0.227475	0	0	0.331514	0.31051	0.337863	0	1.76169	0.714809	0	0	0	0	0	0	0	0	0	0	0	0	k__Bacteria	p__Firmicutes	c__Bacilli	o__Lactobacillales	f__Streptococcaceae	g__Streptococcus	s__I-G2
1156433	0.056237	2.0005	0	0	0	0	0.657635	0.326377	0	0	0.555924	0.485669	0.304493	0	1.21717	0.494868	0	0	0	0	0	0	0	0	0	0	0	0	k__Bacteria	p__Firmicutes	c__Bacilli	o__Lactobacillales	f__Streptococcaceae	g__Streptococcus	s__I-P16
1338	0.0321355	0.149105	0.0104105	0	0	0	0	0	0	0	0.0561024	0	0.132434	0	0	0	0	0	0	0	0	0	0	0	0	0	0	0	k__Bacteria	p__Firmicutes	c__Bacilli	o__Lactobacillales	f__Streptococcaceae	g__Streptococcus	s__intermedius
28037	29.3851	6.46123	4.4619	14.8699	8.05668	10.33	8.91753	12.2738	7.90378	7.97101	28.8927	35.9793	21.7202	35.1164	18.2255	42.4487	4.27243	2.60244	1.1136	0	13.5628	0.0331615	0.0589574	2.40086	0	3.71724	35.4286	23.0914	k__Bacteria	p__Firmicutes	c__Bacilli	o__Lactobacillales	f__Streptococcaceae	g__Streptococcus	s__mitis
1309	0	0.198807	0	0	0	0	0	0	0	0	0	0	0.0156418	0	0	0	0	0	0	0	0	0	0	0	0	0	0	0	k__Bacteria	p__Firmicutes	c__Bacilli	o__Lactobacillales	f__Streptococcaceae	g__Streptococcus	s__mutans
1902136	1.12206	1.45378	0.0822699	0	0	0.249277	0.315665	0.563742	0	0	0.759933	1.04299	0.676768	0.751547	0.44843	0.568182	0	0	0.0293099	0	0	0	0	0	0	0	0	0	k__Bacteria	p__Firmicutes	c__Bacilli	o__Lactobacillales	f__Streptococcaceae	g__Streptococcus	s__NPS
712633	2.17985	21.086	0.159088	0	1.78138	0.807658	0.34197	2.21541	7.90378	0	4.40659	5.25478	2.74774	2.16622	6.63037	2.1261	0	0.179805	0.165469	0	0	0.0795875	0	0	0	0	0	0	k__Bacteria	p__Firmicutes	c__Bacilli	o__Lactobacillales	f__Streptococcaceae	g__Streptococcus	s__oral
1303	4.99705	9.39364	0.353364	0	3.40081	1.54552	1.4468	1.90881	0	0	3.91187	5.71656	4.65082	4.25877	3.7476	5.48021	0.643547	0.624586	0.217204	0	0	0.0215549	0.0491311	0.998112	0	1.70628	0	0	k__Bacteria	p__Firmicutes	c__Bacilli	o__Lactobacillales	f__Streptococcaceae	g__Streptococcus	s__oralis
1318	0.056237	2.72117	0.0227977	0	1.29555	1.57543	23.0961	5.54841	6.35739	6.52174	3.80476	2.02229	4.31713	6.24816	11.7553	5.97507	0	0	0	0	0	0.0381356	0	0.350688	12.8035	1.88909	0	0	k__Bacteria	p__Firmicutes	c__Bacilli	o__Lactobacillales	f__Streptococcaceae	g__Streptococcus	s__parasanguinis
1313	18.7082	7.98956	3.01574	0	5.78947	7.03959	7.063	9.62318	5.49828	0	17.0296	20	13.4269	20.7044	12.8123	21.0411	2.91384	1.04098	0.58783	0	0	0.0364776	0.0458558	1.29485	0	1.15783	11.5714	13.1951	k__Bacteria	p__Firmicutes	c__Bacilli	o__Lactobacillales	f__Streptococcaceae	g__Streptococcus	s__pneumoniae
257758	6.27444	1.39165	1.09776	0	1.09312	2.01416	1.61778	2.03739	0	0	4.84521	5.46178	3.8948	5.37872	3.81166	6.34164	0.393279	0.255512	0.20169	0	0	0	0	0	0	0	2.14286	3.67578	k__Bacteria	p__Firmicutes	c__Bacilli	o__Lactobacillales	f__Streptococcaceae	g__Streptococcus	s__pseudopneumoniae
1304	19.1045	5.52932	0.112502	0	11.1741	14.0393	8.48349	4.61873	0	0	4.05977	1.57643	9.32876	13.1447	2.46637	0.751466	0.96532	0.492098	0.0861922	0	0	3.02598	0	0.701376	17.66	1.27971	0	0	k__Bacteria	p__Firmicutes	c__Bacilli	o__Lactobacillales	f__Streptococcaceae	g__Streptococcus	s__salivarius
1305	0.056237	0.198807	0.00693493	0	0	0	0	0	0	0	0.0867037	0	0.465082	0.147362	0	0	0	0	0	0	0	0	0	0	0	0.792201	0	0	k__Bacteria	p__Firmicutes	c__Bacilli	o__Lactobacillales	f__Streptococcaceae	g__Streptococcus	s__sanguinis
1307	0.176745	0.223658	0.0252756	0	0	0.279191	0	0	0	0	0.0561024	0.127389	0.0583959	0	0	0	0	0	0	0	0	0	0	0	0	0	0	0	k__Bacteria	p__Firmicutes	c__Bacilli	o__Lactobacillales	f__Streptococcaceae	g__Streptococcus	s__suis
1308	0.487387	0.509443	0.0123919	0	1.09312	9.47253	1.56517	1.16705	0	0	0.321314	0.262739	0.441098	0.928382	1.05701	0.329912	0	0	0.0275814	0	0	0.0215549	0.0212902	0	0	2.92505	0	0	k__Bacteria	p__Firmicutes	c__Bacilli	o__Lactobacillales	f__Streptococcaceae	g__Streptococcus	s__thermophilus
1260	0.053559	0.223658	0	0	0	1.18656	0	0	1.89003	0	0	0	1.48701	0.486295	0	0	0	0	0	0	0	0	0.016377	0.701376	0	0	0	0	k__Bacteria	p__Firmicutes	c__Clostridia	o__Clostridiales	f__[Tissierellaceae]	g__Finegoldia	s__magna
29466	8.3552	1.76441	0	0	0.445344	0	2.82783	2.93739	0	0	0.132606	0.111465	1.27533	0.677866	1.56951	0	0.232392	0.378537	0	0	0	0	0.0442181	0.377664	0	2.55941	0	0	k__Bacteria	p__Firmicutes	c__Clostridia	o__Clostridiales	f__Veillonellaceae	g__Veillonella	s__parvula
248315	0.602539	0	0	0	0	0	0.289359	0.217585	0	0	0	0	0.0844656	0	0	0	0	0	0	0	0	0	0	0	0	0	0	0	k__Bacteria	p__Firmicutes	c__Clostridia	o__Clostridiales	f__Veillonellaceae	g__Veillonella	s__rodentium
851	0	0	0	0	0	0	0	0	0	0	0.142806	0	0.754977	0	0	0	0	0.264976	0	0	0	0	0	0	0	0	0	0	k__Bacteria	p__Fusobacteria	c__Fusobacteriia	o__Fusobacteriales	f__Fusobacteriaceae	g__Fusobacterium	s__nucleatum
860	0	0	0	0	1.01215	0	0	0	0	0	0.367216	0.350318	1.34102	0	0	0	0	0	0	0	0	0	0	0	0	0	0	0	k__Bacteria	p__Fusobacteria	c__Fusobacteriia	o__Fusobacteriales	f__Fusobacteriaceae	g__Fusobacterium	s__periodonticum
1355477	0	0	0	0	0	0	0	0.642864	0	0	0	0	0	0	0	0	0	0	0	0.000864176	0	0	0	0	0	0	0	0	k__Bacteria	p__Proteobacteria	c__Alphaproteobacteria	o__Rhizobiales	f__Bradyrhizobiaceae	g__Bradyrhizobium	s__diazoefficiens
270351	0	0	0	0	0	0	0	0.44506	0	0	0	0	0	0	0	0	0	0	0	0.00122037	0	0	0	0	0	0	0	0	k__Bacteria	p__Proteobacteria	c__Alphaproteobacteria	o__Rhizobiales	f__Methylobacteriaceae	g__Methylobacterium	s__aquaticum
408	0	0	0	0	0	0	0	0.820888	0	0	0	0	0	0	0.928892	0	0	0	0	0.000247257	0	0	0	0	0	1.95003	0	0	k__Bacteria	p__Proteobacteria	c__Alphaproteobacteria	o__Rhizobiales	f__Methylobacteriaceae	g__Methylobacterium	s__extorquens
334852	0	0	0	0	0	0	1.73616	16.2694	0	0	0	0.270701	0.0698666	0	0	0	0	0	0	0	0	0	0	0	0	0	0	0	k__Bacteria	p__Proteobacteria	c__Alphaproteobacteria	o__Rhizobiales	f__Methylobacteriaceae	g__Methylobacterium	s__oryzae
418223	0	0	0	0	0	0	1.52571	15.2705	8.59107	0	0	0	0.0604815	0	0	0	0	0	0	0	0	0	0	0	0	0	0	0	k__Bacteria	p__Proteobacteria	c__Alphaproteobacteria	o__Rhizobiales	f__Methylobacteriaceae	g__Methylobacterium	s__phyllosphaerae
223967	0	0	0	0	0	0	0.249901	1.35496	0	0	0	0	0	0	0	0	0	0	0.0482486	0.000200743	0	0	0	1.2409	0	0	0	0	k__Bacteria	p__Proteobacteria	c__Alphaproteobacteria	o__Rhizobiales	f__Methylobacteriaceae	g__Methylobacterium	s__populi
1869170	0	0	0.0376658	0	0	0	0	0	7.73196	0	0	0	0	0	0	0	0	0	0	0	0	0	0	0	0	0	0	0	k__Bacteria	p__Proteobacteria	c__Alphaproteobacteria	o__Rhizobiales	f__Rhizobiaceae	g__Rhizobium	s__S41
13690	0	0	0.0118885	0	0	0	0	0	5.49828	0	0	0	0	0	0	0	0	0	0	0	0	0	0.0655083	0	0	0	0	0	k__Bacteria	p__Proteobacteria	c__Alphaproteobacteria	o__Sphingomonadales	f__Sphingomonadaceae	g__Sphingobium	s__yanoikuyae
93064	0	0	0	0	0	0	0	0	0	27.1739	0.102004	0	0.0615243	0	0	0	0	0	0	0	0	0	0	0	0	0	0	0	k__Bacteria	p__Proteobacteria	c__Alphaproteobacteria	o__Sphingomonadales	f__Sphingomonadaceae	g__Sphingomonas	s__koreensis
1390395	0	0	0	0	0	0	0	0	2.57732	19.2029	0	0	0	0	0	0	0	0	0	0	0	0	0	0	0	0	0	0	k__Bacteria	p__Proteobacteria	c__Alphaproteobacteria	o__Sphingomonadales	f__Sphingomonadaceae	g__Sphingomonas	s__LK11
358220	0.157999	0	0	0	0	0	0	0	0	0	0	0.414013	0.0719522	0.530504	0	0	0	0	0	0	0	0	0.016377	0	0	0	0	0	k__Bacteria	p__Proteobacteria	c__Betaproteobacteria	o__Burkholderiales	f__Comamonadaceae	g__Acidovorax	s__KKS102
190721	0	0	0	0	0	0	0	0	0	0	0	0	0	0	0	0	0	0	1.61696	0.000247257	0	0	0	0	0	0	0	0	k__Bacteria	p__Proteobacteria	c__Betaproteobacteria	o__Burkholderiales	f__Oxalobacteraceae	g__Ralstonia	s__insidiosa
487	0	0	0	0	0.931174	0	0	0	0	0	0	0	0.377488	0	0	0	0	0	0	0	0	0	0	0	0	0	0	0	k__Bacteria	p__Proteobacteria	c__Betaproteobacteria	o__Neisseriales	f__Neisseriaceae	g__Neisseria	s__meningitidis
490	0.0589149	0	0	0	0	0	0	0	0	0	0	0	0.842571	0	0	0	0	0	0	0	0	0	0.0376672	0.431615	0	0	0	0	k__Bacteria	p__Proteobacteria	c__Betaproteobacteria	o__Neisseriales	f__Neisseriaceae	g__Neisseria	s__sicca
546	0	0	0.185851	0	0	0	0	0	0	0	0	0	0	0	0	0	0	0	0	0.00195847	0	0	0	0	0	0	0	0	k__Bacteria	p__Proteobacteria	c__Gammaproteobacteria	o__Enterobacteriales	f__Enterobacteriaceae	g__Citrobacter	s__freundii
61645	0	0	2.70252	0	0	0	0	0	0	0	0	0	0	0	0	0	0	0	0	0.106298	0	0	0	0	0	0	0	0	k__Bacteria	p__Proteobacteria	c__Gammaproteobacteria	o__Enterobacteriales	f__Enterobacteriaceae	g__Enterobacter	s__asburiae
158836	0	0	2.63313	0	0	0	0	0	0	0	0	0	0	0	0	0	0	0	0	0	0	0.480841	0	0	0	0	0	0	k__Bacteria	p__Proteobacteria	c__Gammaproteobacteria	o__Enterobacteriales	f__Enterobacteriaceae	g__Enterobacter	s__hormaechei
562	0	0	1.79011	0	2.22672	0	0	0	0	0	0	0	1.33372	0	0	0	0	0	0.0534342	0.00177487	0	0	0	0	0	0	0	0	k__Bacteria	p__Proteobacteria	c__Gammaproteobacteria	o__Enterobacteriales	f__Enterobacteriaceae	g__Escherichia	s__coli
1905288	0	0	0.735473	0	0	0	0	0	0	0	0	0	0	0	0	0	0	0	0	0.000880088	0	0	0	0	0	0	0	0	k__Bacteria	p__Proteobacteria	c__Gammaproteobacteria	o__Enterobacteriales	f__Enterobacteriaceae	g__Klebsiella	s__LTGPAF-6F
1134687	0	0	0.608599	0	0	0	0	0	0	0	0	0	0	0	0	0	0	0	0.0414096	0.00450449	0	0	0	0	0	0	0	0	k__Bacteria	p__Proteobacteria	c__Gammaproteobacteria	o__Enterobacteriales	f__Enterobacteriaceae	g__Klebsiella	s__michiganensis
571	0	0	3.84736	0	0	0	0	0	0	0	0	0	0	0	0	0	0	0	16.542	0.752348	0	0	0	0	0	0	0	0	k__Bacteria	p__Proteobacteria	c__Gammaproteobacteria	o__Enterobacteriales	f__Enterobacteriaceae	g__Klebsiella	s__oxytoca
573	0.249049	0	3.15896	19.8885	0	0	0	0	0	0	0	0	0.0771662	0	0	0	0	0	0.413722	0.0224363	0	0	0	0	0	0	3	0	k__Bacteria	p__Proteobacteria	c__Gammaproteobacteria	o__Enterobacteriales	f__Enterobacteriaceae	g__Klebsiella	s__pneumoniae
1484158	0	0	0	0	0	0	0	0	0	0	0	0	0	0	0	0	0	0	0	0	0	0	0.185061	3.15619	0	0	0	0	k__Bacteria	p__Proteobacteria	c__Gammaproteobacteria	o__Enterobacteriales	f__Enterobacteriaceae	g__Pantoea	s__PSNIH1
1484157	0	0	0.0277537	0	0	0	0	0	0	0	0	0	0	0	0	0	0	0	0	0	0	0	0	3.02131	0	0	0	0	k__Bacteria	p__Proteobacteria	c__Gammaproteobacteria	o__Enterobacteriales	f__Enterobacteriaceae	g__Pantoea	s__PSNIH2
28901	0	0	0.421757	0	0	0	0	0	0	0	0	0	0	0	0	0	0	0	0.0293099	0.00177487	0	0	0	0	0	0	0	0	k__Bacteria	p__Proteobacteria	c__Gammaproteobacteria	o__Enterobacteriales	f__Enterobacteriaceae	g__Salmonella	s__enterica
614	0	0	1.50019	0	0	0	0	0	0	0	0	0	0	0	0	0	0	0	0	0.00114326	0	0	0	0	0	0	0	0	k__Bacteria	p__Proteobacteria	c__Gammaproteobacteria	o__Enterobacteriales	f__Enterobacteriaceae	g__Serratia	s__liquefaciens
615	0	0	0.0763226	0	0	0	0	0	0	0	0	0	0.10115	0	0	0	0	0	0	0.00454121	0	3.05251	0	0	0	0	0	0	k__Bacteria	p__Proteobacteria	c__Gammaproteobacteria	o__Enterobacteriales	f__Enterobacteriaceae	g__Serratia	s__marcescens
732	0	0	0	0	0	0.0997106	0	0	0	0	0	0	1.39316	0	0	0	0	0	0	0	0	0	0	0	0	0	0	0	k__Bacteria	p__Proteobacteria	c__Gammaproteobacteria	o__Pasteurellales	f__Pasteurellaceae	g__Aggregatibacter	s__aphrophilus
727	0.155321	0	0.00941982	0	0.526316	0.36893	0	0.217585	0	0	0.963941	1.6879	0.533906	0	0	0	0	0	0	0	0	0	0	0	0	0	0	0	k__Bacteria	p__Proteobacteria	c__Gammaproteobacteria	o__Pasteurellales	f__Pasteurellaceae	g__Haemophilus	s__influenzae
729	0.115152	0	0.00792564	2.23048	5.91093	3.25057	0	0.217585	0	0	2.47361	4.13217	2.40362	0.191571	0.992953	0.769795	0	0.283903	0	0	0	0	0	0	0	0	0	0	k__Bacteria	p__Proteobacteria	c__Gammaproteobacteria	o__Pasteurellales	f__Pasteurellaceae	g__Haemophilus	s__parainfluenzae
62977	0	0	0.746376	0	0	0	0	0	0	0	0	0	0	0	0	0	0	0	0	0.000354973	0	0	0	0	0	0	0	0	k__Bacteria	p__Proteobacteria	c__Gammaproteobacteria	o__Pseudomonadales	f__Moraxellaceae	g__Acinetobacter	s__ADP1
470	0	0	63.3081	0	0	0.309104	0	0	17.8694	28.9855	0.178508	0	0.139733	0	3.45932	2.29106	1.10833	3.16078	0.0620769	0.00452897	29.3522	4.9709	0.954783	6.71702	30.9051	0	0	13.0066	k__Bacteria	p__Proteobacteria	c__Gammaproteobacteria	o__Pseudomonadales	f__Moraxellaceae	g__Acinetobacter	s__baumannii
471	0	0	0.323132	0	0	0	0	0	0	0	0	0	0	0	0	0	0	0	0	0.000216656	0	0.0348195	0	0	0	0	0	0	k__Bacteria	p__Proteobacteria	c__Gammaproteobacteria	o__Pseudomonadales	f__Moraxellaceae	g__Acinetobacter	s__calcoaceticus
29430	0	0	0.71664	0	0	0	0	0	0	0	0	0	0.0156418	0	0	0	0	0	0	0.00075646	0	0	0	0	0	0	0	0	k__Bacteria	p__Proteobacteria	c__Gammaproteobacteria	o__Pseudomonadales	f__Moraxellaceae	g__Acinetobacter	s__haemolyticus
40215	0.302608	0	1.72618	0	0	0	0	0	0	0	0	0	0.0166846	0	0	0	0	0	0	0.000618143	0	0.067981	0.0294787	0	0	0	0	0	k__Bacteria	p__Proteobacteria	c__Gammaproteobacteria	o__Pseudomonadales	f__Moraxellaceae	g__Acinetobacter	s__junii
28090	0	0	1.58146	0	0	0	0.34197	0.276926	0	0	0.122405	0.780255	0.569361	0.633658	0	0	0	0.321756	0	0.00139541	0	0.0248711	0.186699	4.07337	5.96026	2.74223	0	7.82281	k__Bacteria	p__Proteobacteria	c__Gammaproteobacteria	o__Pseudomonadales	f__Moraxellaceae	g__Acinetobacter	s__lwoffii
106654	0	0	0.735968	0	0	0	0	0	0	0	0	0	0	0	0	0	0	0	0	0.00153006	0	0.0248711	0	0	0	0	0	0	k__Bacteria	p__Proteobacteria	c__Gammaproteobacteria	o__Pseudomonadales	f__Moraxellaceae	g__Acinetobacter	s__nosocomialis
487316	0	0	0.461405	0	0	0	0	0	0	0	0	0	0	0	0	0	0	0	0	0.000354973	0	0	0	0	0	0	0	0	k__Bacteria	p__Proteobacteria	c__Gammaproteobacteria	o__Pseudomonadales	f__Moraxellaceae	g__Acinetobacter	s__soli
1646498	0	0	0.453475	0	0	0	0	0	0	0	0	0	0	0	0	0	0	0	0	0.000741771	0	0	0	0	0	0	0	0	k__Bacteria	p__Proteobacteria	c__Gammaproteobacteria	o__Pseudomonadales	f__Moraxellaceae	g__Acinetobacter	s__TTH0-4
52133	0	0	1.51605	0	0	0	0	0	0	0	0	0	0.0156418	0	0	0	0	0	0	0.00100372	0	0	0	0	0	0	0	0	k__Bacteria	p__Proteobacteria	c__Gammaproteobacteria	o__Pseudomonadales	f__Moraxellaceae	g__Acinetobacter	s__venetianus
480	0	0	0	0	0	0	0	0	0	0	0.117305	4.91242	0	0	0	0	0	0	0	0	0	0	0	0	0	0	0	0	k__Bacteria	p__Proteobacteria	c__Gammaproteobacteria	o__Pseudomonadales	f__Moraxellaceae	g__Moraxella	s__catarrhalis
1881017	0	0	0	0	0	0	0	0	0	0	0.188708	0	0	0	0	0	0	0	0	0.106067	0	0	0	0	0	0	0	0	k__Bacteria	p__Proteobacteria	c__Gammaproteobacteria	o__Pseudomonadales	f__Pseudomonadaceae	g__Pseudomonas	s__7SR1
101564	0	0	0	0	0	0	0	0	0	0	0	0.175159	0	0	0	0	0	0	0	0.0081399	0	0	0	0	0	0	0	0	k__Bacteria	p__Proteobacteria	c__Gammaproteobacteria	o__Pseudomonadales	f__Pseudomonadaceae	g__Pseudomonas	s__alcaliphila
47878	0	0	0	0	0	0	0	0	0	0	0	0	0	0	0	0	0	0	0.0310384	1.9953	0	0	0.0327541	0.620448	0	0	0	0	k__Bacteria	p__Proteobacteria	c__Gammaproteobacteria	o__Pseudomonadales	f__Pseudomonadaceae	g__Pseudomonas	s__azotoformans
129817	0	0	0	0	0	0	0	0	0	0	0.137706	0.230892	0	0	0.768738	0.733138	0.875939	0.264976	0.14825	21.0914	4.04858	0.0795875	0.522428	6.69005	0	1.88909	6.57143	3.39303	k__Bacteria	p__Proteobacteria	c__Gammaproteobacteria	o__Pseudomonadales	f__Pseudomonadaceae	g__Pseudomonas	s__brenneri
587753	0	0	0.00990705	0	0	0	0	0	0	0	0	0	0	0	0	0	0	0	0.032767	1.19261	0	0	0.0294787	0	0	0	0	0	k__Bacteria	p__Proteobacteria	c__Gammaproteobacteria	o__Pseudomonadales	f__Pseudomonadaceae	g__Pseudomonas	s__chlororaphis
359110	0	0	0	0	0	0	0	0	0	0	0	0	0	0	0	0	0	0	0	0.755344	0	0	0.0212902	0.566496	0	0	0	0	k__Bacteria	p__Proteobacteria	c__Gammaproteobacteria	o__Pseudomonadales	f__Pseudomonadaceae	g__Pseudomonas	s__extremaustralis
2018067	0	0	0	0	0	0	0	0	0	0	0	0	0	0	0	0	0	0	0.0741015	8.70284	0	0.0397938	0.14248	1.64554	0	0	0	0	k__Bacteria	p__Proteobacteria	c__Gammaproteobacteria	o__Pseudomonadales	f__Pseudomonadaceae	g__Pseudomonas	s__FDAARGOS_380
294	0	0	0.0208152	0	0	0	0	0	0	0	0.734432	0	0	0	1.82575	1.79619	2.19878	1.09776	0.605069	61.3299	18.8259	0.252027	1.31672	21.0143	8.60927	7.00792	0	7.54006	k__Bacteria	p__Proteobacteria	c__Gammaproteobacteria	o__Pseudomonadales	f__Pseudomonadaceae	g__Pseudomonas	s__fluorescens
296	0	0	0.015364	0	0	0	0	0	0	0	0	0	0	0	0	0	0	0	0.0189387	0.362964	0	0	0	0	0	0	0	1.13101	k__Bacteria	p__Proteobacteria	c__Gammaproteobacteria	o__Pseudomonadales	f__Pseudomonadaceae	g__Pseudomonas	s__fragi
300	0	0	0	0	0	0	0	0	0	0	0	0.22293	0	0	0	0	0	0	0	0.0953657	0	0	0	0	0	0	0	0	k__Bacteria	p__Proteobacteria	c__Gammaproteobacteria	o__Pseudomonadales	f__Pseudomonadaceae	g__Pseudomonas	s__mendocina
76759	0	0	0.00743841	0	0	0	0	0	0	0	0	0	0	0	0	0	0	0	14.2217	0.132409	0	0	0	0	0	0	0	0	k__Bacteria	p__Proteobacteria	c__Gammaproteobacteria	o__Pseudomonadales	f__Pseudomonadaceae	g__Pseudomonas	s__monteilii
46679	0	0	0	0	0	0	0	0	0	0	0	0	0	0	0	0	0	0	0	1.25319	0	0	0.0343919	0.431615	0	0	0	0	k__Bacteria	p__Proteobacteria	c__Gammaproteobacteria	o__Pseudomonadales	f__Pseudomonadaceae	g__Pseudomonas	s__mucidolens
47885	0	0	0.00792564	0	0	0	0	0	11.8557	0	0	0	0	0	0	0	0	0	2.08412	0.012216	0	0	0.016377	0	0	0	0	0	k__Bacteria	p__Proteobacteria	c__Gammaproteobacteria	o__Pseudomonadales	f__Pseudomonadaceae	g__Pseudomonas	s__oryzihabitans
330	0	0	0	0	0	0	0	0	0	0	0	1.76752	0.067781	0	0	0	0	0	0.0568913	0.105928	0	0	0	0.620448	0	0	0	0	k__Bacteria	p__Proteobacteria	c__Gammaproteobacteria	o__Pseudomonadales	f__Pseudomonadaceae	g__Pseudomonas	s__pseudoalcaligenes
237610	0	0	0.005457	0	0	0	0	0	7.04467	0	0	0	0	0	0	0	0	0	1.27047	0.0231928	0	0	0	0	0	0	0	0	k__Bacteria	p__Proteobacteria	c__Gammaproteobacteria	o__Pseudomonadales	f__Pseudomonadaceae	g__Pseudomonas	s__psychrotolerans
29442	0	0	0	0	0	0	0	0	0	0	0	0	0	0	0	0	0	0	0	0.768438	0	0	0	0.40464	0	0	0	0	k__Bacteria	p__Proteobacteria	c__Gammaproteobacteria	o__Pseudomonadales	f__Pseudomonadaceae	g__Pseudomonas	s__tolaasii
200450	0	0	0	0	0	0	0	0	0	0	0	0	0	0	0	0	0	0	0	1.14955	0	0	0.039305	0.485568	0	0	0	0	k__Bacteria	p__Proteobacteria	c__Gammaproteobacteria	o__Pseudomonadales	f__Pseudomonadaceae	g__Pseudomonas	s__trivialis
2005046	0	0	0.0490646	0	0	0	0	0	0	0	0	0	0.0229413	0	0	0	0	0	1.30322	0.000432088	0	0	0	0	0	0	0	0	k__Bacteria	p__Proteobacteria	c__Gammaproteobacteria	o__Xanthomonadales	f__Xanthomonadaceae	g__Stenotrophomonas	s__WZN-1
